# Supplementary material for: ﻿Four new species of Ditrigona Moore (Lepidoptera, Drepanidae) in China and an annotated catalogue
Source: Zookeys. 2022 Mar 31;1091:57–98. doi: 10.3897/zookeys.1091.78986 (PMC9005470; doi:10.3897/zookeys.1091.78986)
Supplement: XML Treatment for Ditrigona crystalla [file zookeys.1091.78986-treatment4.xml]

<!DOCTYPE tp:taxon-treatment
  PUBLIC "-//TaxonX//DTD Taxonomic Treatment Publishing DTD v0 20100105//EN" "tax-treatment-NSO.dtd">
<tp:taxon-treatment xmlns:tp="http://www.plazi.org/taxpub"><tp:treatment-meta><kwd-group><label>Taxon classification</label><kwd>
              <named-content content-type="kingdom">Animalia</named-content>
            </kwd><kwd>
              <named-content content-type="order">Lepidoptera</named-content>
            </kwd><kwd>
              <named-content content-type="family">Drepanidae</named-content>
            </kwd></kwd-group><mixed-citation publication-type="journal"><person-group><name><surname>Guo</surname><given-names>Xiao-Jiang</given-names></name><name><surname>Cheng</surname><given-names>Rui</given-names></name><name><surname>Jiang</surname><given-names>Shan</given-names></name><name><surname>Xue</surname><given-names>Da-Yong</given-names></name><name><surname>Han</surname><given-names>Hong-Xiang</given-names></name></person-group><article-title>﻿Four new species of <italic><tp:taxon-name><tp:taxon-name-part taxon-name-part-type="genus" reg="Ditrigona">Ditrigona</tp:taxon-name-part></tp:taxon-name></italic> Moore (<tp:taxon-name><tp:taxon-name-part taxon-name-part-type="order">Lepidoptera</tp:taxon-name-part></tp:taxon-name>, <tp:taxon-name><tp:taxon-name-part taxon-name-part-type="family">Drepanidae</tp:taxon-name-part></tp:taxon-name>) in China and an annotated catalogue</article-title><source>Zookeys</source><day>31</day><month>03</month><year>2022</year><volume>1091</volume><fpage>57</fpage><lpage>98</lpage><pub-id pub-id-type="doi">10.3897/zookeys.1091.78986</pub-id></mixed-citation></tp:treatment-meta><tp:nomenclature><label>﻿3.</label><tp:taxon-name>
            <object-id xmlns:xlink="http://www.w3.org/1999/xlink" content-type="arpha" xlink:type="simple">7CD61358-E898-5F44-B58D-82698560BB05</object-id>
            <tp:taxon-name-part taxon-name-part-type="genus" reg="Ditrigona">Ditrigona</tp:taxon-name-part>
            <tp:taxon-name-part taxon-name-part-type="species" reg="crystalla">crystalla</tp:taxon-name-part>
          </tp:taxon-name><tp:taxon-authority>(Chu &amp; Wang, 1987)</tp:taxon-authority><tp:taxon-status xmlns:xlink="http://www.w3.org/1999/xlink" xlink:type="simple">comb. nov.</tp:taxon-status><xref ref-type="fig" rid="F1">Figs 3</xref><xref ref-type="fig" rid="F3">, 50</xref><xref ref-type="fig" rid="F5">, 84</xref><xref ref-type="fig" rid="F7">, 118</xref><xref ref-type="fig" rid="F9">, 154</xref><tp:nomenclature-citation-list><tp:nomenclature-citation><tp:taxon-name>
                <tp:taxon-name-part taxon-name-part-type="genus" reg="Deroca">Deroca</tp:taxon-name-part>
                <tp:taxon-name-part taxon-name-part-type="species" reg="crystalla">crystalla</tp:taxon-name-part>
              </tp:taxon-name><comment>Chu &amp; Wang, 1987: 116. Holotype ♂, China: Yunnan: Lushui: Yaojiaping (<named-content xmlns:xlink="http://www.w3.org/1999/xlink" content-type="dwc:institutional_code" xlink:title="Institute of Zoology, Chinese Academy of Sciences" xlink:href="http://grbio.org/institution/institute-zoology-chinese-academy-sciences" xlink:type="simple">IZCAS</named-content>).</comment></tp:nomenclature-citation></tp:nomenclature-citation-list></tp:nomenclature><tp:treatment-sec sec-type="notes" id="SECID0EUPAG"><title>Note.</title><p>The species <italic><tp:taxon-name><tp:taxon-name-part taxon-name-part-type="genus" reg="Deroca">Deroca</tp:taxon-name-part><tp:taxon-name-part taxon-name-part-type="species" reg="crystalla">crystalla</tp:taxon-name-part></tp:taxon-name></italic> Chu &amp; Wang, 1987 was described from Yunnan, Sichuan and Tibet. Its male genitalia obviously belong to the <italic><tp:taxon-name><tp:taxon-name-part taxon-name-part-type="genus" reg="Ditrigona"/><tp:taxon-name-part taxon-name-part-type="species" reg="derocina">derocina</tp:taxon-name-part></tp:taxon-name></italic> species group of <italic><tp:taxon-name><tp:taxon-name-part taxon-name-part-type="genus" reg="Ditrigona">Ditrigona</tp:taxon-name-part></tp:taxon-name></italic>, and we therefore transfer the species to <italic><tp:taxon-name><tp:taxon-name-part taxon-name-part-type="genus" reg="Ditrigona">Ditrigona</tp:taxon-name-part></tp:taxon-name></italic>. The male genitalia are almost identical to those of <italic><tp:taxon-name><tp:taxon-name-part taxon-name-part-type="genus" reg="Ditrigona">D.</tp:taxon-name-part><tp:taxon-name-part taxon-name-part-type="species" reg="derocina">derocina</tp:taxon-name-part></tp:taxon-name></italic>. However, the corpus bursae of the female genitalia is scobinate, which is different from the smooth ones of <italic><tp:taxon-name><tp:taxon-name-part taxon-name-part-type="genus" reg="Ditrigona">D.</tp:taxon-name-part><tp:taxon-name-part taxon-name-part-type="species" reg="derocina">derocina</tp:taxon-name-part></tp:taxon-name></italic> and <italic><tp:taxon-name><tp:taxon-name-part taxon-name-part-type="genus" reg="Ditrigona">D.</tp:taxon-name-part><tp:taxon-name-part taxon-name-part-type="species" reg="diana">diana</tp:taxon-name-part></tp:taxon-name></italic>, though they share a very long and narrow ductus bursae and a slender curved signum. The ostial plate is invisible in <italic><tp:taxon-name><tp:taxon-name-part taxon-name-part-type="genus" reg="Ditrigona">D.</tp:taxon-name-part><tp:taxon-name-part taxon-name-part-type="species" reg="crystalla">crystalla</tp:taxon-name-part></tp:taxon-name></italic>, and it is most probably present, though it seems that the sternite was incorrectly removed and the abdomen is not preserved on the slide.</p></tp:treatment-sec><tp:treatment-sec sec-type="material" id="SECID0EJSAG"><title>Material examined.</title><p><bold>China: Yunnan</bold> (<named-content xmlns:xlink="http://www.w3.org/1999/xlink" content-type="dwc:institutional_code" xlink:title="Institute of Zoology, Chinese Academy of Sciences" xlink:href="http://grbio.org/institution/institute-zoology-chinese-academy-sciences" xlink:type="simple">IZCAS</named-content>): 1♂, holotype of <italic><tp:taxon-name><tp:taxon-name-part taxon-name-part-type="genus" reg="Deroca">Deroca</tp:taxon-name-part><tp:taxon-name-part taxon-name-part-type="species" reg="crystalla">crystalla</tp:taxon-name-part></tp:taxon-name></italic>, Lushui, Yaojiaping, 2500 m, 4.VI.1981, leg. Liao Subai; 1♂, Tengchong, Dahaoping, 2020 m, 24–26.V.1992, leg. Xue Dayong; 1♂, same locality, 5–7.VIII.2007, leg. Wu Chunguang, Xue Dayong. <bold>Sichuan</bold> (<named-content xmlns:xlink="http://www.w3.org/1999/xlink" content-type="dwc:institutional_code" xlink:title="Institute of Zoology, Chinese Academy of Sciences" xlink:href="http://grbio.org/institution/institute-zoology-chinese-academy-sciences" xlink:type="simple">IZCAS</named-content>): 1♀, allotype of <italic><tp:taxon-name><tp:taxon-name-part taxon-name-part-type="genus" reg="Deroca">Deroca</tp:taxon-name-part><tp:taxon-name-part taxon-name-part-type="species" reg="crystalla">crystalla</tp:taxon-name-part></tp:taxon-name></italic>, Guan Xian, Qingcheng Shan, 700–1600 m, 4.VI.1979, leg. Shang Jinwen. <bold>Tibet</bold> (<named-content xmlns:xlink="http://www.w3.org/1999/xlink" content-type="dwc:institutional_code" xlink:title="Institute of Zoology, Chinese Academy of Sciences" xlink:href="http://grbio.org/institution/institute-zoology-chinese-academy-sciences" xlink:type="simple">IZCAS</named-content>): 1♂, paratype of <italic><tp:taxon-name><tp:taxon-name-part taxon-name-part-type="genus" reg="Deroca">Deroca</tp:taxon-name-part><tp:taxon-name-part taxon-name-part-type="species" reg="crystalla">crystalla</tp:taxon-name-part></tp:taxon-name></italic>, Zham, 2400 m, 4.VII.1975, leg. Wang Ziqing.</p></tp:treatment-sec><tp:treatment-sec sec-type="distribution" id="SECID0ECUAG"><title>Distribution.</title><p>China (Sichuan, Yunnan, Tibet).</p><sec sec-type="quinaria species group" id="SECID0EHUAG"><title><italic><tp:taxon-name><tp:taxon-name-part taxon-name-part-type="genus" reg="Ditrigona"/><tp:taxon-name-part taxon-name-part-type="species" reg="quinaria">quinaria</tp:taxon-name-part></tp:taxon-name></italic> species group</title><p><xref ref-type="bibr" rid="B26">Wilkinson (1968)</xref> recorded 11 species in the <italic><tp:taxon-name><tp:taxon-name-part taxon-name-part-type="genus" reg="Ditrigona"/><tp:taxon-name-part taxon-name-part-type="species" reg="quinaria">quinaria</tp:taxon-name-part></tp:taxon-name></italic> species group: <italic><tp:taxon-name><tp:taxon-name-part taxon-name-part-type="genus" reg="Ditrigona">Ditrigona</tp:taxon-name-part><tp:taxon-name-part taxon-name-part-type="species" reg="spilota">spilota</tp:taxon-name-part></tp:taxon-name></italic> Wilkinson, <italic><tp:taxon-name><tp:taxon-name-part taxon-name-part-type="genus" reg="Ditrigona">Ditrigona</tp:taxon-name-part><tp:taxon-name-part taxon-name-part-type="species" reg="inconspicua">inconspicua</tp:taxon-name-part></tp:taxon-name></italic> (Leech), <italic><tp:taxon-name><tp:taxon-name-part taxon-name-part-type="genus" reg="Ditrigona">Ditrigona</tp:taxon-name-part><tp:taxon-name-part taxon-name-part-type="species" reg="furvicosta">furvicosta</tp:taxon-name-part></tp:taxon-name></italic> (Hampson), <italic><tp:taxon-name><tp:taxon-name-part taxon-name-part-type="genus" reg="Ditrigona">Ditrigona</tp:taxon-name-part><tp:taxon-name-part taxon-name-part-type="species" reg="jardanaria">jardanaria</tp:taxon-name-part></tp:taxon-name></italic> (Oberthür), <italic><tp:taxon-name><tp:taxon-name-part taxon-name-part-type="genus" reg="Ditrigona">Ditrigona</tp:taxon-name-part><tp:taxon-name-part taxon-name-part-type="species" reg="media">media</tp:taxon-name-part></tp:taxon-name></italic> Wilkinson, <italic><tp:taxon-name><tp:taxon-name-part taxon-name-part-type="genus" reg="Ditrigona">Ditrigona</tp:taxon-name-part><tp:taxon-name-part taxon-name-part-type="species" reg="innotata">innotata</tp:taxon-name-part></tp:taxon-name></italic> (Hampson), <italic><tp:taxon-name><tp:taxon-name-part taxon-name-part-type="genus" reg="Ditrigona">Ditrigona</tp:taxon-name-part><tp:taxon-name-part taxon-name-part-type="species" reg="sericea">sericea</tp:taxon-name-part></tp:taxon-name></italic> (Leech), <italic><tp:taxon-name><tp:taxon-name-part taxon-name-part-type="genus" reg="Ditrigona">Ditrigona</tp:taxon-name-part><tp:taxon-name-part taxon-name-part-type="species" reg="quinaria">quinaria</tp:taxon-name-part></tp:taxon-name></italic> (Moore), <italic><tp:taxon-name><tp:taxon-name-part taxon-name-part-type="genus" reg="Ditrigona">Ditrigona</tp:taxon-name-part><tp:taxon-name-part taxon-name-part-type="species" reg="obliquilinea">obliquilinea</tp:taxon-name-part></tp:taxon-name></italic> (Hampson), <italic><tp:taxon-name><tp:taxon-name-part taxon-name-part-type="genus" reg="Ditrigona">Ditrigona</tp:taxon-name-part><tp:taxon-name-part taxon-name-part-type="species" reg="idaeoides">idaeoides</tp:taxon-name-part></tp:taxon-name></italic> (Hampson), and <italic><tp:taxon-name><tp:taxon-name-part taxon-name-part-type="genus" reg="Ditrigona">Ditrigona</tp:taxon-name-part><tp:taxon-name-part taxon-name-part-type="species" reg="spatulata">spatulata</tp:taxon-name-part></tp:taxon-name></italic> Wilkinson. The former 10 species are recorded in China, and <italic><tp:taxon-name><tp:taxon-name-part taxon-name-part-type="genus" reg="Auzatella">Auzatella</tp:taxon-name-part><tp:taxon-name-part taxon-name-part-type="species" reg="pentesticha">pentesticha</tp:taxon-name-part></tp:taxon-name></italic> Chu &amp; Wang is newly combined to <italic><tp:taxon-name><tp:taxon-name-part taxon-name-part-type="genus" reg="Ditrigona">Ditrigona</tp:taxon-name-part></tp:taxon-name></italic> in this work.</p><p>Species of the <italic><tp:taxon-name><tp:taxon-name-part taxon-name-part-type="genus" reg="Ditrigona"/><tp:taxon-name-part taxon-name-part-type="species" reg="quinaria">quinaria</tp:taxon-name-part></tp:taxon-name></italic> species group share bipectinate or serrate antennae with some species of the <italic><tp:taxon-name><tp:taxon-name-part taxon-name-part-type="genus" reg="Ditrigona"/><tp:taxon-name-part taxon-name-part-type="species" reg="triangularia">triangularia</tp:taxon-name-part></tp:taxon-name></italic> and <italic>mytylata</italic> species groups. In the male genitalia, the uncus is usually single, but sometimes bifurcate or notched. The single uncus resembles that of species of the <italic><tp:taxon-name><tp:taxon-name-part taxon-name-part-type="genus" reg="Ditrigona"/><tp:taxon-name-part taxon-name-part-type="species" reg="derocina">derocina</tp:taxon-name-part></tp:taxon-name></italic> species group, but the group can be differentiated by the lack of sclerotization on the vinculum, and the large and broad saccus. The small and setose valva lacking a posterior projection also differs from those in the <italic><tp:taxon-name><tp:taxon-name-part taxon-name-part-type="genus" reg="Ditrigona"/><tp:taxon-name-part taxon-name-part-type="species" reg="triangularia">triangularia</tp:taxon-name-part></tp:taxon-name></italic> and <italic>mytylata</italic> species groups. The aedeagus is often characterized by the presence of a minute to large apical projection (not present in <italic><tp:taxon-name><tp:taxon-name-part taxon-name-part-type="genus" reg="Ditrigona">D.</tp:taxon-name-part><tp:taxon-name-part taxon-name-part-type="species" reg="spilota">spilota</tp:taxon-name-part></tp:taxon-name></italic> and <italic><tp:taxon-name><tp:taxon-name-part taxon-name-part-type="genus" reg="Ditrigona">D.</tp:taxon-name-part><tp:taxon-name-part taxon-name-part-type="species" reg="obliquilinea">obliquilinea</tp:taxon-name-part></tp:taxon-name></italic>, and the situation unknown in <italic><tp:taxon-name><tp:taxon-name-part taxon-name-part-type="genus" reg="Ditrigona">D.</tp:taxon-name-part><tp:taxon-name-part taxon-name-part-type="species" reg="innotata">innotata</tp:taxon-name-part></tp:taxon-name></italic> and <italic><tp:taxon-name><tp:taxon-name-part taxon-name-part-type="genus" reg="Ditrigona">D.</tp:taxon-name-part><tp:taxon-name-part taxon-name-part-type="species" reg="idaeoides">idaeoides</tp:taxon-name-part></tp:taxon-name></italic>). The eighth sternite is modified with short octavals, and the tergite is often shallowly to moderately concave, occasionally straight or protruding with tiny lateral projections. The female genitalia lack an ostial plate; the ductus bursae is short and broad, and the corpus bursae usually has an accessory sac and a long and thin signum.</p></sec></tp:treatment-sec><tp:treatment-sec><!--Section generated to contain objects referenced in tp:taxon-treatment.--><fig id="F1" position="float" orientation="portrait"><object-id xmlns:xlink="http://www.w3.org/1999/xlink" content-type="doi" xlink:type="simple">10.3897/zookeys.1091.78986.figures1-27</object-id><object-id xmlns:xlink="http://www.w3.org/1999/xlink" content-type="arpha" xlink:type="simple">447B4B6F-444B-5297-A9D6-E527EA895D0B</object-id><label>Figures 1–27.</label><caption><p>Adults of <italic><tp:taxon-name><tp:taxon-name-part taxon-name-part-type="genus" reg="Ditrigona">Ditrigona</tp:taxon-name-part></tp:taxon-name></italic><bold>1</bold><italic><tp:taxon-name><tp:taxon-name-part taxon-name-part-type="genus" reg="Ditrigona">D.</tp:taxon-name-part><tp:taxon-name-part taxon-name-part-type="species" reg="derocina">derocina</tp:taxon-name-part></tp:taxon-name></italic>, male <bold>2</bold><italic><tp:taxon-name><tp:taxon-name-part taxon-name-part-type="genus" reg="Ditrigona">D.</tp:taxon-name-part><tp:taxon-name-part taxon-name-part-type="species" reg="diana">diana</tp:taxon-name-part></tp:taxon-name></italic>, male <bold>3</bold><italic><tp:taxon-name><tp:taxon-name-part taxon-name-part-type="genus" reg="Ditrigona">D.</tp:taxon-name-part><tp:taxon-name-part taxon-name-part-type="species" reg="crystalla">crystalla</tp:taxon-name-part></tp:taxon-name></italic>, holotype, male <bold>4</bold><italic><tp:taxon-name><tp:taxon-name-part taxon-name-part-type="genus" reg="Ditrigona">D.</tp:taxon-name-part><tp:taxon-name-part taxon-name-part-type="species" reg="spilota">spilota</tp:taxon-name-part></tp:taxon-name></italic>, male, <named-content xmlns:xlink="http://www.w3.org/1999/xlink" content-type="dwc:institutional_code" xlink:title="Zoologisches Forschungsmuseum Alexander Koenig" xlink:href="http://grbio.org/institution/zoologisches-forschungsmuseum-alexander-koenig" xlink:type="simple">ZFMK</named-content><bold>5</bold><italic><tp:taxon-name><tp:taxon-name-part taxon-name-part-type="genus" reg="Ditrigona">D.</tp:taxon-name-part><tp:taxon-name-part taxon-name-part-type="species" reg="furvicosta">furvicosta</tp:taxon-name-part></tp:taxon-name></italic>, male <bold>6</bold><italic><tp:taxon-name><tp:taxon-name-part taxon-name-part-type="genus" reg="Ditrigona">D.</tp:taxon-name-part><tp:taxon-name-part taxon-name-part-type="species" reg="jardanaria">jardanaria</tp:taxon-name-part></tp:taxon-name></italic>, male <bold>7</bold><italic><tp:taxon-name><tp:taxon-name-part taxon-name-part-type="genus" reg="Ditrigona">D.</tp:taxon-name-part><tp:taxon-name-part taxon-name-part-type="species" reg="media">media</tp:taxon-name-part></tp:taxon-name></italic>, paratype, male, <named-content xmlns:xlink="http://www.w3.org/1999/xlink" content-type="dwc:institutional_code" xlink:title="Zoologisches Forschungsmuseum Alexander Koenig" xlink:href="http://grbio.org/institution/zoologisches-forschungsmuseum-alexander-koenig" xlink:type="simple">ZFMK</named-content><bold>8</bold><italic><tp:taxon-name><tp:taxon-name-part taxon-name-part-type="genus" reg="Ditrigona">D.</tp:taxon-name-part><tp:taxon-name-part taxon-name-part-type="species" reg="sericea">sericea</tp:taxon-name-part></tp:taxon-name></italic>, male <bold>9</bold><italic><tp:taxon-name><tp:taxon-name-part taxon-name-part-type="genus" reg="Ditrigona">D.</tp:taxon-name-part><tp:taxon-name-part taxon-name-part-type="species" reg="sericea">sericea</tp:taxon-name-part></tp:taxon-name></italic>, male (<italic><tp:taxon-name><tp:taxon-name-part taxon-name-part-type="genus" reg="Auzatella">Auzatella</tp:taxon-name-part><tp:taxon-name-part taxon-name-part-type="species" reg="pentesticha">pentesticha</tp:taxon-name-part></tp:taxon-name></italic> Chu &amp; Wang, allotype) <bold>10</bold><italic><tp:taxon-name><tp:taxon-name-part taxon-name-part-type="genus" reg="Ditrigona">D.</tp:taxon-name-part><tp:taxon-name-part taxon-name-part-type="species" reg="pentesticha">pentesticha</tp:taxon-name-part></tp:taxon-name></italic>, holotype, female <bold>11</bold><italic><tp:taxon-name><tp:taxon-name-part taxon-name-part-type="genus" reg="Ditrigona">D.</tp:taxon-name-part><tp:taxon-name-part taxon-name-part-type="species" reg="quinaria">q.</tp:taxon-name-part><tp:taxon-name-part taxon-name-part-type="subspecies" reg="erminea">erminea</tp:taxon-name-part></tp:taxon-name></italic>, holotype, male, <named-content xmlns:xlink="http://www.w3.org/1999/xlink" content-type="dwc:institutional_code" xlink:title="Zoologisches Forschungsmuseum Alexander Koenig" xlink:href="http://grbio.org/institution/zoologisches-forschungsmuseum-alexander-koenig" xlink:type="simple">ZFMK</named-content><bold>12</bold><italic><tp:taxon-name><tp:taxon-name-part taxon-name-part-type="genus" reg="Ditrigona">D.</tp:taxon-name-part><tp:taxon-name-part taxon-name-part-type="species" reg="quinaria">q.</tp:taxon-name-part><tp:taxon-name-part taxon-name-part-type="subspecies" reg="spodia">spodia</tp:taxon-name-part></tp:taxon-name></italic>, holotype, male, <named-content xmlns:xlink="http://www.w3.org/1999/xlink" content-type="dwc:institutional_code" xlink:title="Zoologisches Forschungsmuseum Alexander Koenig" xlink:href="http://grbio.org/institution/zoologisches-forschungsmuseum-alexander-koenig" xlink:type="simple">ZFMK</named-content><bold>13</bold><italic><tp:taxon-name><tp:taxon-name-part taxon-name-part-type="genus" reg="Ditrigona">D.</tp:taxon-name-part><tp:taxon-name-part taxon-name-part-type="species" reg="quinaria">q.</tp:taxon-name-part><tp:taxon-name-part taxon-name-part-type="subspecies" reg="leucophaea">leucophaea</tp:taxon-name-part></tp:taxon-name></italic>, holotype, male, <named-content xmlns:xlink="http://www.w3.org/1999/xlink" content-type="dwc:institutional_code" xlink:title="Zoologisches Forschungsmuseum Alexander Koenig" xlink:href="http://grbio.org/institution/zoologisches-forschungsmuseum-alexander-koenig" xlink:type="simple">ZFMK</named-content><bold>14</bold><italic><tp:taxon-name><tp:taxon-name-part taxon-name-part-type="genus" reg="Ditrigona">D.</tp:taxon-name-part><tp:taxon-name-part taxon-name-part-type="species" reg="obliquilinea">obliquilinea</tp:taxon-name-part><tp:taxon-name-part taxon-name-part-type="subspecies" reg="thibetaria">thibetaria</tp:taxon-name-part></tp:taxon-name></italic>, male <bold>15</bold><italic><tp:taxon-name><tp:taxon-name-part taxon-name-part-type="genus" reg="Ditrigona">D.</tp:taxon-name-part><tp:taxon-name-part taxon-name-part-type="species" reg="triangularia">triangularia</tp:taxon-name-part></tp:taxon-name></italic>, lectotype, male <bold>16</bold><italic><tp:taxon-name><tp:taxon-name-part taxon-name-part-type="genus" reg="Ditrigona">D.</tp:taxon-name-part><tp:taxon-name-part taxon-name-part-type="species" reg="uniuncusa">uniuncusa</tp:taxon-name-part></tp:taxon-name></italic>, male <bold>17</bold><italic><tp:taxon-name><tp:taxon-name-part taxon-name-part-type="genus" reg="Ditrigona">D.</tp:taxon-name-part><tp:taxon-name-part taxon-name-part-type="species" reg="tenuiata">tenuiata</tp:taxon-name-part></tp:taxon-name></italic>, holotype, male <bold>18</bold><italic><tp:taxon-name><tp:taxon-name-part taxon-name-part-type="genus" reg="Ditrigona">D.</tp:taxon-name-part><tp:taxon-name-part taxon-name-part-type="species" reg="regularis">regularis</tp:taxon-name-part></tp:taxon-name></italic>, male <bold>19, 20</bold><italic><tp:taxon-name><tp:taxon-name-part taxon-name-part-type="genus" reg="Ditrigona">D.</tp:taxon-name-part><tp:taxon-name-part taxon-name-part-type="species" reg="sinespina">sinespina</tp:taxon-name-part></tp:taxon-name></italic> sp. nov., <bold>19</bold> holotype, male <bold>20</bold> paratype, female <bold>21, 22</bold><italic><tp:taxon-name><tp:taxon-name-part taxon-name-part-type="genus" reg="Ditrigona">D.</tp:taxon-name-part><tp:taxon-name-part taxon-name-part-type="species" reg="parva">parva</tp:taxon-name-part></tp:taxon-name></italic> sp. nov., <bold>21</bold> holotype, male <bold>22</bold> paratype, female <bold>23</bold><italic><tp:taxon-name><tp:taxon-name-part taxon-name-part-type="genus" reg="Ditrigona">D.</tp:taxon-name-part><tp:taxon-name-part taxon-name-part-type="species" reg="concava">concava</tp:taxon-name-part></tp:taxon-name></italic> sp. nov., holotype, male <bold>24</bold><italic><tp:taxon-name><tp:taxon-name-part taxon-name-part-type="genus" reg="Ditrigona">D.</tp:taxon-name-part><tp:taxon-name-part taxon-name-part-type="species" reg="titana">titana</tp:taxon-name-part></tp:taxon-name></italic>, holotype, male, <named-content xmlns:xlink="http://www.w3.org/1999/xlink" content-type="dwc:institutional_code" xlink:title="Zoologisches Forschungsmuseum Alexander Koenig" xlink:href="http://grbio.org/institution/zoologisches-forschungsmuseum-alexander-koenig" xlink:type="simple">ZFMK</named-content><bold>25</bold><italic><tp:taxon-name><tp:taxon-name-part taxon-name-part-type="genus" reg="Ditrigona">D.</tp:taxon-name-part><tp:taxon-name-part taxon-name-part-type="species" reg="pomenaria">pomenaria</tp:taxon-name-part></tp:taxon-name></italic> male <bold>26</bold><italic><tp:taxon-name><tp:taxon-name-part taxon-name-part-type="genus" reg="Ditrigona">D.</tp:taxon-name-part><tp:taxon-name-part taxon-name-part-type="species" reg="polyobotaria">polyobotaria</tp:taxon-name-part></tp:taxon-name></italic>, holotype, female, <named-content xmlns:xlink="http://www.w3.org/1999/xlink" content-type="dwc:institutional_code" xlink:title="Zoologisches Forschungsmuseum Alexander Koenig" xlink:href="http://grbio.org/institution/zoologisches-forschungsmuseum-alexander-koenig" xlink:type="simple">ZFMK</named-content><bold>27</bold><italic><tp:taxon-name><tp:taxon-name-part taxon-name-part-type="genus" reg="Ditrigona">D.</tp:taxon-name-part><tp:taxon-name-part taxon-name-part-type="species" reg="typhodes">typhodes</tp:taxon-name-part></tp:taxon-name></italic>, male. Scale bar: 1 cm.</p></caption><graphic xmlns:xlink="http://www.w3.org/1999/xlink" xlink:href="zookeys-1091-057-g001.jpg" position="float" orientation="portrait" xlink:type="simple" id="oo_666820.jpg"><uri content-type="original_file" xlink:type="simple">https://binary.pensoft.net/fig/666820</uri></graphic></fig><fig id="F3" position="float" orientation="portrait"><object-id xmlns:xlink="http://www.w3.org/1999/xlink" content-type="doi" xlink:type="simple">10.3897/zookeys.1091.78986.figures48-63</object-id><object-id xmlns:xlink="http://www.w3.org/1999/xlink" content-type="arpha" xlink:type="simple">D77960D6-C2AB-58B3-88F3-351F8D49AECE</object-id><label>Figures 48–63.</label><caption><p>Male genitalia of <italic><tp:taxon-name><tp:taxon-name-part taxon-name-part-type="genus" reg="Ditrigona">Ditrigona</tp:taxon-name-part></tp:taxon-name></italic><bold>48</bold><italic><tp:taxon-name><tp:taxon-name-part taxon-name-part-type="genus" reg="Ditrigona">D.</tp:taxon-name-part><tp:taxon-name-part taxon-name-part-type="species" reg="derocina">derocina</tp:taxon-name-part></tp:taxon-name></italic><bold>49</bold><italic><tp:taxon-name><tp:taxon-name-part taxon-name-part-type="genus" reg="Ditrigona">D.</tp:taxon-name-part><tp:taxon-name-part taxon-name-part-type="species" reg="diana">diana</tp:taxon-name-part></tp:taxon-name></italic><bold>50</bold><italic><tp:taxon-name><tp:taxon-name-part taxon-name-part-type="genus" reg="Ditrigona">D.</tp:taxon-name-part><tp:taxon-name-part taxon-name-part-type="species" reg="crystalla">crystalla</tp:taxon-name-part></tp:taxon-name></italic>, holotype <bold>51</bold><italic><tp:taxon-name><tp:taxon-name-part taxon-name-part-type="genus" reg="Ditrigona">D.</tp:taxon-name-part><tp:taxon-name-part taxon-name-part-type="species" reg="spilota">spilota</tp:taxon-name-part></tp:taxon-name></italic>, <named-content xmlns:xlink="http://www.w3.org/1999/xlink" content-type="dwc:institutional_code" xlink:title="Zoologisches Forschungsmuseum Alexander Koenig" xlink:href="http://grbio.org/institution/zoologisches-forschungsmuseum-alexander-koenig" xlink:type="simple">ZFMK</named-content><bold>52</bold><italic><tp:taxon-name><tp:taxon-name-part taxon-name-part-type="genus" reg="Ditrigona">D.</tp:taxon-name-part><tp:taxon-name-part taxon-name-part-type="species" reg="furvicosta">furvicosta</tp:taxon-name-part></tp:taxon-name></italic><bold>53</bold><italic><tp:taxon-name><tp:taxon-name-part taxon-name-part-type="genus" reg="Ditrigona">D.</tp:taxon-name-part><tp:taxon-name-part taxon-name-part-type="species" reg="jardanaria">jardanaria</tp:taxon-name-part></tp:taxon-name></italic><bold>54</bold><italic><tp:taxon-name><tp:taxon-name-part taxon-name-part-type="genus" reg="Ditrigona">D.</tp:taxon-name-part><tp:taxon-name-part taxon-name-part-type="species" reg="media">media</tp:taxon-name-part></tp:taxon-name></italic><bold>55</bold><italic><tp:taxon-name><tp:taxon-name-part taxon-name-part-type="genus" reg="Ditrigona">D.</tp:taxon-name-part><tp:taxon-name-part taxon-name-part-type="species" reg="sericea">sericea</tp:taxon-name-part></tp:taxon-name></italic><bold>56</bold><italic><tp:taxon-name><tp:taxon-name-part taxon-name-part-type="genus" reg="Ditrigona">D.</tp:taxon-name-part><tp:taxon-name-part taxon-name-part-type="species" reg="sericea">sericea</tp:taxon-name-part></tp:taxon-name></italic> (<italic><tp:taxon-name><tp:taxon-name-part taxon-name-part-type="genus" reg="Auzatella">Auzatella</tp:taxon-name-part><tp:taxon-name-part taxon-name-part-type="species" reg="pentesticha">pentesticha</tp:taxon-name-part></tp:taxon-name></italic> Chu &amp; Wang, allotype) <bold>57</bold><italic><tp:taxon-name><tp:taxon-name-part taxon-name-part-type="genus" reg="Ditrigona">D.</tp:taxon-name-part><tp:taxon-name-part taxon-name-part-type="species" reg="quinaria">quinaria</tp:taxon-name-part><tp:taxon-name-part taxon-name-part-type="subspecies" reg="erminea">erminea</tp:taxon-name-part></tp:taxon-name></italic>, <named-content xmlns:xlink="http://www.w3.org/1999/xlink" content-type="dwc:institutional_code" xlink:title="Zoologisches Forschungsmuseum Alexander Koenig" xlink:href="http://grbio.org/institution/zoologisches-forschungsmuseum-alexander-koenig" xlink:type="simple">ZFMK</named-content><bold>58</bold><italic><tp:taxon-name><tp:taxon-name-part taxon-name-part-type="genus" reg="Ditrigona">D.</tp:taxon-name-part><tp:taxon-name-part taxon-name-part-type="species" reg="quinaria">quinaria</tp:taxon-name-part><tp:taxon-name-part taxon-name-part-type="subspecies" reg="spodia">spodia</tp:taxon-name-part></tp:taxon-name></italic><bold>59</bold><italic><tp:taxon-name><tp:taxon-name-part taxon-name-part-type="genus" reg="Ditrigona">D.</tp:taxon-name-part><tp:taxon-name-part taxon-name-part-type="species" reg="obliquilinea">obliquilinea</tp:taxon-name-part><tp:taxon-name-part taxon-name-part-type="subspecies" reg="thibetaria">thibetaria</tp:taxon-name-part></tp:taxon-name></italic><bold>60</bold><italic><tp:taxon-name><tp:taxon-name-part taxon-name-part-type="genus" reg="Ditrigona">D.</tp:taxon-name-part><tp:taxon-name-part taxon-name-part-type="species" reg="triangularia">triangularia</tp:taxon-name-part></tp:taxon-name></italic><bold>61</bold><italic><tp:taxon-name><tp:taxon-name-part taxon-name-part-type="genus" reg="Ditrigona">D.</tp:taxon-name-part><tp:taxon-name-part taxon-name-part-type="species" reg="uniuncusa">uniuncusa</tp:taxon-name-part></tp:taxon-name></italic><bold>62</bold><italic><tp:taxon-name><tp:taxon-name-part taxon-name-part-type="genus" reg="Ditrigona">D.</tp:taxon-name-part><tp:taxon-name-part taxon-name-part-type="species" reg="tenuiata">tenuiata</tp:taxon-name-part></tp:taxon-name></italic>, holotype <bold>63</bold><italic><tp:taxon-name><tp:taxon-name-part taxon-name-part-type="genus" reg="Ditrigona">D.</tp:taxon-name-part><tp:taxon-name-part taxon-name-part-type="species" reg="regularis">regularis</tp:taxon-name-part></tp:taxon-name></italic>. Scale bars: 1 mm.</p></caption><graphic xmlns:xlink="http://www.w3.org/1999/xlink" xlink:href="zookeys-1091-057-g003.jpg" position="float" orientation="portrait" xlink:type="simple" id="oo_666822.jpg"><uri content-type="original_file" xlink:type="simple">https://binary.pensoft.net/fig/666822</uri></graphic></fig><fig id="F5" position="float" orientation="portrait"><object-id xmlns:xlink="http://www.w3.org/1999/xlink" content-type="doi" xlink:type="simple">10.3897/zookeys.1091.78986.figures75-89</object-id><object-id xmlns:xlink="http://www.w3.org/1999/xlink" content-type="arpha" xlink:type="simple">8D64B6ED-0894-52B5-B718-303DB235AADE</object-id><label>Figures 75–89.</label><caption><p><bold>(75–81)</bold> Male genitalia of <italic><tp:taxon-name><tp:taxon-name-part taxon-name-part-type="genus" reg="Ditrigona">Ditrigona</tp:taxon-name-part></tp:taxon-name></italic><bold>75</bold><italic><tp:taxon-name><tp:taxon-name-part taxon-name-part-type="genus" reg="Ditrigona">D.</tp:taxon-name-part><tp:taxon-name-part taxon-name-part-type="species" reg="conflexaria">conflexaria</tp:taxon-name-part><tp:taxon-name-part taxon-name-part-type="subspecies" reg="micronioides">micronioides</tp:taxon-name-part></tp:taxon-name></italic><bold>76</bold><italic><tp:taxon-name><tp:taxon-name-part taxon-name-part-type="genus" reg="Ditrigona">D.</tp:taxon-name-part><tp:taxon-name-part taxon-name-part-type="species" reg="margarita">margarita</tp:taxon-name-part></tp:taxon-name></italic><bold>77</bold><italic><tp:taxon-name><tp:taxon-name-part taxon-name-part-type="genus" reg="Ditrigona">D.</tp:taxon-name-part><tp:taxon-name-part taxon-name-part-type="species" reg="berres">berres</tp:taxon-name-part></tp:taxon-name></italic><bold>78</bold><italic><tp:taxon-name><tp:taxon-name-part taxon-name-part-type="genus" reg="Ditrigona">D.</tp:taxon-name-part><tp:taxon-name-part taxon-name-part-type="species" reg="chama">chama</tp:taxon-name-part></tp:taxon-name></italic><bold>79</bold><italic><tp:taxon-name><tp:taxon-name-part taxon-name-part-type="genus" reg="Ditrigona">D.</tp:taxon-name-part><tp:taxon-name-part taxon-name-part-type="species" reg="platytes">platytes</tp:taxon-name-part></tp:taxon-name></italic><bold>80</bold><italic><tp:taxon-name><tp:taxon-name-part taxon-name-part-type="genus" reg="Ditrigona">D.</tp:taxon-name-part><tp:taxon-name-part taxon-name-part-type="species" reg="clavata">clavata</tp:taxon-name-part></tp:taxon-name></italic><bold>81</bold><italic><tp:taxon-name><tp:taxon-name-part taxon-name-part-type="genus" reg="Ditrigona">D.</tp:taxon-name-part><tp:taxon-name-part taxon-name-part-type="species" reg="cirruncata">cirruncata</tp:taxon-name-part></tp:taxon-name></italic>. (<bold>82–89</bold>) Aedeagus of <italic><tp:taxon-name><tp:taxon-name-part taxon-name-part-type="genus" reg="Ditrigona">Ditrigona</tp:taxon-name-part></tp:taxon-name></italic><bold>82</bold><italic><tp:taxon-name><tp:taxon-name-part taxon-name-part-type="genus" reg="Ditrigona">D.</tp:taxon-name-part><tp:taxon-name-part taxon-name-part-type="species" reg="derocina">derocina</tp:taxon-name-part></tp:taxon-name></italic><bold>83</bold><italic><tp:taxon-name><tp:taxon-name-part taxon-name-part-type="genus" reg="Ditrigona">D.</tp:taxon-name-part><tp:taxon-name-part taxon-name-part-type="species" reg="diana">diana</tp:taxon-name-part></tp:taxon-name></italic><bold>84</bold><italic><tp:taxon-name><tp:taxon-name-part taxon-name-part-type="genus" reg="Ditrigona">D.</tp:taxon-name-part><tp:taxon-name-part taxon-name-part-type="species" reg="crystalla">crystalla</tp:taxon-name-part></tp:taxon-name></italic>, holotype <bold>85</bold><italic><tp:taxon-name><tp:taxon-name-part taxon-name-part-type="genus" reg="Ditrigona">D.</tp:taxon-name-part><tp:taxon-name-part taxon-name-part-type="species" reg="spilota">spilota</tp:taxon-name-part></tp:taxon-name></italic>, <named-content xmlns:xlink="http://www.w3.org/1999/xlink" content-type="dwc:institutional_code" xlink:title="Zoologisches Forschungsmuseum Alexander Koenig" xlink:href="http://grbio.org/institution/zoologisches-forschungsmuseum-alexander-koenig" xlink:type="simple">ZFMK</named-content><bold>86</bold><italic><tp:taxon-name><tp:taxon-name-part taxon-name-part-type="genus" reg="Ditrigona">D.</tp:taxon-name-part><tp:taxon-name-part taxon-name-part-type="species" reg="furvicosta">furvicosta</tp:taxon-name-part></tp:taxon-name></italic><bold>87</bold><italic><tp:taxon-name><tp:taxon-name-part taxon-name-part-type="genus" reg="Ditrigona">D.</tp:taxon-name-part><tp:taxon-name-part taxon-name-part-type="species" reg="jardanaria">jardanaria</tp:taxon-name-part></tp:taxon-name></italic><bold>88</bold><italic><tp:taxon-name><tp:taxon-name-part taxon-name-part-type="genus" reg="Ditrigona">D.</tp:taxon-name-part><tp:taxon-name-part taxon-name-part-type="species" reg="media">media</tp:taxon-name-part></tp:taxon-name></italic><bold>89</bold><italic><tp:taxon-name><tp:taxon-name-part taxon-name-part-type="genus" reg="Ditrigona">D.</tp:taxon-name-part><tp:taxon-name-part taxon-name-part-type="species" reg="sericea">sericea</tp:taxon-name-part></tp:taxon-name></italic>. Scale bars: 1 mm.</p></caption><graphic xmlns:xlink="http://www.w3.org/1999/xlink" xlink:href="zookeys-1091-057-g005.jpg" position="float" orientation="portrait" xlink:type="simple" id="oo_666824.jpg"><uri content-type="original_file" xlink:type="simple">https://binary.pensoft.net/fig/666824</uri></graphic></fig><fig id="F7" position="float" orientation="portrait"><object-id xmlns:xlink="http://www.w3.org/1999/xlink" content-type="doi" xlink:type="simple">10.3897/zookeys.1091.78986.figures107-127</object-id><object-id xmlns:xlink="http://www.w3.org/1999/xlink" content-type="arpha" xlink:type="simple">C0D166C6-A25A-5ABA-8ED9-FA9AA96B031A</object-id><label>Figures 107–127.</label><caption><p>(<bold>107–115</bold>) Aedeagus of <italic><tp:taxon-name><tp:taxon-name-part taxon-name-part-type="genus" reg="Ditrigona">Ditrigona</tp:taxon-name-part></tp:taxon-name></italic><bold>107</bold><italic><tp:taxon-name><tp:taxon-name-part taxon-name-part-type="genus" reg="Ditrigona">D.</tp:taxon-name-part><tp:taxon-name-part taxon-name-part-type="species" reg="chionea">chionea</tp:taxon-name-part></tp:taxon-name></italic><bold>108</bold><italic><tp:taxon-name><tp:taxon-name-part taxon-name-part-type="genus" reg="Ditrigona">D.</tp:taxon-name-part><tp:taxon-name-part taxon-name-part-type="species" reg="fusca">fusca</tp:taxon-name-part></tp:taxon-name></italic> sp. nov., holotype <bold>109</bold><italic><tp:taxon-name><tp:taxon-name-part taxon-name-part-type="genus" reg="Ditrigona">D.</tp:taxon-name-part><tp:taxon-name-part taxon-name-part-type="species" reg="conflexaria">conflexaria</tp:taxon-name-part><tp:taxon-name-part taxon-name-part-type="subspecies" reg="micronioides">micronioides</tp:taxon-name-part></tp:taxon-name></italic><bold>110</bold><italic><tp:taxon-name><tp:taxon-name-part taxon-name-part-type="genus" reg="Ditrigona">D.</tp:taxon-name-part><tp:taxon-name-part taxon-name-part-type="species" reg="margarita">margarita</tp:taxon-name-part></tp:taxon-name></italic><bold>111</bold><italic><tp:taxon-name><tp:taxon-name-part taxon-name-part-type="genus" reg="Ditrigona">D.</tp:taxon-name-part><tp:taxon-name-part taxon-name-part-type="species" reg="berres">berres</tp:taxon-name-part></tp:taxon-name></italic><bold>112</bold><italic><tp:taxon-name><tp:taxon-name-part taxon-name-part-type="genus" reg="Ditrigona">D.</tp:taxon-name-part><tp:taxon-name-part taxon-name-part-type="species" reg="chama">chama</tp:taxon-name-part></tp:taxon-name></italic><bold>113</bold><italic><tp:taxon-name><tp:taxon-name-part taxon-name-part-type="genus" reg="Ditrigona">D.</tp:taxon-name-part><tp:taxon-name-part taxon-name-part-type="species" reg="platytes">platytes</tp:taxon-name-part></tp:taxon-name></italic><bold>114</bold><italic><tp:taxon-name><tp:taxon-name-part taxon-name-part-type="genus" reg="Ditrigona">D.</tp:taxon-name-part><tp:taxon-name-part taxon-name-part-type="species" reg="clavata">clavata</tp:taxon-name-part></tp:taxon-name></italic><bold>115</bold><italic><tp:taxon-name><tp:taxon-name-part taxon-name-part-type="genus" reg="Ditrigona">D.</tp:taxon-name-part><tp:taxon-name-part taxon-name-part-type="species" reg="cirruncata">cirruncata</tp:taxon-name-part></tp:taxon-name></italic>. Scale bars: 1 mm. (<bold>116–127)</bold> Eighth segment of <italic><tp:taxon-name><tp:taxon-name-part taxon-name-part-type="genus" reg="Ditrigona">Ditrigona</tp:taxon-name-part></tp:taxon-name></italic><bold>116</bold><italic><tp:taxon-name><tp:taxon-name-part taxon-name-part-type="genus" reg="Ditrigona">D.</tp:taxon-name-part><tp:taxon-name-part taxon-name-part-type="species" reg="derocina">derocina</tp:taxon-name-part></tp:taxon-name></italic><bold>117</bold><italic><tp:taxon-name><tp:taxon-name-part taxon-name-part-type="genus" reg="Ditrigona">D.</tp:taxon-name-part><tp:taxon-name-part taxon-name-part-type="species" reg="diana">diana</tp:taxon-name-part></tp:taxon-name></italic><bold>118</bold><italic><tp:taxon-name><tp:taxon-name-part taxon-name-part-type="genus" reg="Ditrigona">D.</tp:taxon-name-part><tp:taxon-name-part taxon-name-part-type="species" reg="crystalla">crystalla</tp:taxon-name-part></tp:taxon-name></italic>, holotype <bold>119</bold><italic><tp:taxon-name><tp:taxon-name-part taxon-name-part-type="genus" reg="Ditrigona">D.</tp:taxon-name-part><tp:taxon-name-part taxon-name-part-type="species" reg="spilota">spilota</tp:taxon-name-part></tp:taxon-name></italic>, <named-content xmlns:xlink="http://www.w3.org/1999/xlink" content-type="dwc:institutional_code" xlink:title="Zoologisches Forschungsmuseum Alexander Koenig" xlink:href="http://grbio.org/institution/zoologisches-forschungsmuseum-alexander-koenig" xlink:type="simple">ZFMK</named-content><bold>120</bold><italic><tp:taxon-name><tp:taxon-name-part taxon-name-part-type="genus" reg="Ditrigona">D.</tp:taxon-name-part><tp:taxon-name-part taxon-name-part-type="species" reg="furvicosta">furvicosta</tp:taxon-name-part></tp:taxon-name></italic><bold>121</bold><italic><tp:taxon-name><tp:taxon-name-part taxon-name-part-type="genus" reg="Ditrigona">D.</tp:taxon-name-part><tp:taxon-name-part taxon-name-part-type="species" reg="jardanaria">jardanaria</tp:taxon-name-part></tp:taxon-name></italic><bold>122</bold><italic><tp:taxon-name><tp:taxon-name-part taxon-name-part-type="genus" reg="Ditrigona">D.</tp:taxon-name-part><tp:taxon-name-part taxon-name-part-type="species" reg="media">media</tp:taxon-name-part></tp:taxon-name></italic><bold>123</bold><italic><tp:taxon-name><tp:taxon-name-part taxon-name-part-type="genus" reg="Ditrigona">D.</tp:taxon-name-part><tp:taxon-name-part taxon-name-part-type="species" reg="sericea">sericea</tp:taxon-name-part></tp:taxon-name></italic><bold>124</bold><italic><tp:taxon-name><tp:taxon-name-part taxon-name-part-type="genus" reg="Ditrigona">D.</tp:taxon-name-part><tp:taxon-name-part taxon-name-part-type="species" reg="quinaria">quinaria</tp:taxon-name-part><tp:taxon-name-part taxon-name-part-type="subspecies" reg="erminea">erminea</tp:taxon-name-part></tp:taxon-name></italic>, <named-content xmlns:xlink="http://www.w3.org/1999/xlink" content-type="dwc:institutional_code" xlink:title="Zoologisches Forschungsmuseum Alexander Koenig" xlink:href="http://grbio.org/institution/zoologisches-forschungsmuseum-alexander-koenig" xlink:type="simple">ZFMK</named-content><bold>125</bold><italic><tp:taxon-name><tp:taxon-name-part taxon-name-part-type="genus" reg="Ditrigona">D.</tp:taxon-name-part><tp:taxon-name-part taxon-name-part-type="species" reg="quinaria">quinaria</tp:taxon-name-part><tp:taxon-name-part taxon-name-part-type="subspecies" reg="spodia">spodia</tp:taxon-name-part></tp:taxon-name></italic><bold>126</bold><italic><tp:taxon-name><tp:taxon-name-part taxon-name-part-type="genus" reg="Ditrigona">D.</tp:taxon-name-part><tp:taxon-name-part taxon-name-part-type="species" reg="obliquilinea">obliquilinea</tp:taxon-name-part><tp:taxon-name-part taxon-name-part-type="subspecies" reg="thibetaria">thibetaria</tp:taxon-name-part></tp:taxon-name></italic><bold>127</bold><italic><tp:taxon-name><tp:taxon-name-part taxon-name-part-type="genus" reg="Ditrigona">D.</tp:taxon-name-part><tp:taxon-name-part taxon-name-part-type="species" reg="triangularia">triangularia</tp:taxon-name-part></tp:taxon-name></italic></p></caption><graphic xmlns:xlink="http://www.w3.org/1999/xlink" xlink:href="zookeys-1091-057-g007.jpg" position="float" orientation="portrait" xlink:type="simple" id="oo_666826.jpg"><uri content-type="original_file" xlink:type="simple">https://binary.pensoft.net/fig/666826</uri></graphic></fig><fig id="F9" position="float" orientation="portrait"><object-id xmlns:xlink="http://www.w3.org/1999/xlink" content-type="doi" xlink:type="simple">10.3897/zookeys.1091.78986.figures152-160</object-id><object-id xmlns:xlink="http://www.w3.org/1999/xlink" content-type="arpha" xlink:type="simple">5CAC78E8-31B2-5C07-8738-69F529CCF4CB</object-id><label>Figures 152–160.</label><caption><p>Female genitalia of <italic><tp:taxon-name><tp:taxon-name-part taxon-name-part-type="genus" reg="Ditrigona">Ditrigona</tp:taxon-name-part></tp:taxon-name></italic><bold>152</bold><italic><tp:taxon-name><tp:taxon-name-part taxon-name-part-type="genus" reg="Ditrigona">D.</tp:taxon-name-part><tp:taxon-name-part taxon-name-part-type="species" reg="derocina">derocina</tp:taxon-name-part></tp:taxon-name></italic><bold>153</bold><italic><tp:taxon-name><tp:taxon-name-part taxon-name-part-type="genus" reg="Ditrigona">D.</tp:taxon-name-part><tp:taxon-name-part taxon-name-part-type="species" reg="diana">diana</tp:taxon-name-part></tp:taxon-name></italic><bold>154</bold><italic><tp:taxon-name><tp:taxon-name-part taxon-name-part-type="genus" reg="Ditrigona">D.</tp:taxon-name-part><tp:taxon-name-part taxon-name-part-type="species" reg="crystalla">crystalla</tp:taxon-name-part></tp:taxon-name></italic>, allotype <bold>155</bold><italic><tp:taxon-name><tp:taxon-name-part taxon-name-part-type="genus" reg="Ditrigona">D.</tp:taxon-name-part><tp:taxon-name-part taxon-name-part-type="species" reg="spilota">spilota</tp:taxon-name-part></tp:taxon-name></italic>, <named-content xmlns:xlink="http://www.w3.org/1999/xlink" content-type="dwc:institutional_code" xlink:title="Zoologisches Forschungsmuseum Alexander Koenig" xlink:href="http://grbio.org/institution/zoologisches-forschungsmuseum-alexander-koenig" xlink:type="simple">ZFMK</named-content><bold>156</bold><italic><tp:taxon-name><tp:taxon-name-part taxon-name-part-type="genus" reg="Ditrigona">D.</tp:taxon-name-part><tp:taxon-name-part taxon-name-part-type="species" reg="furvicosta">furvicosta</tp:taxon-name-part></tp:taxon-name></italic><bold>157</bold><italic><tp:taxon-name><tp:taxon-name-part taxon-name-part-type="genus" reg="Ditrigona">D.</tp:taxon-name-part><tp:taxon-name-part taxon-name-part-type="species" reg="sericea">sericea</tp:taxon-name-part></tp:taxon-name></italic><bold>158</bold><italic><tp:taxon-name><tp:taxon-name-part taxon-name-part-type="genus" reg="Ditrigona">D.</tp:taxon-name-part><tp:taxon-name-part taxon-name-part-type="species" reg="quinaria">quinaria</tp:taxon-name-part><tp:taxon-name-part taxon-name-part-type="subspecies" reg="erminea">erminea</tp:taxon-name-part></tp:taxon-name></italic>, <named-content xmlns:xlink="http://www.w3.org/1999/xlink" content-type="dwc:institutional_code" xlink:title="Zoologisches Forschungsmuseum Alexander Koenig" xlink:href="http://grbio.org/institution/zoologisches-forschungsmuseum-alexander-koenig" xlink:type="simple">ZFMK</named-content><bold>159</bold><italic><tp:taxon-name><tp:taxon-name-part taxon-name-part-type="genus" reg="Ditrigona">D.</tp:taxon-name-part><tp:taxon-name-part taxon-name-part-type="species" reg="obliquilinea">obliquilinea</tp:taxon-name-part><tp:taxon-name-part taxon-name-part-type="subspecies" reg="thibetaria">thibetaria</tp:taxon-name-part></tp:taxon-name></italic><bold>160</bold><italic><tp:taxon-name><tp:taxon-name-part taxon-name-part-type="genus" reg="Ditrigona">D.</tp:taxon-name-part><tp:taxon-name-part taxon-name-part-type="species" reg="uniuncusa">uniuncusa</tp:taxon-name-part></tp:taxon-name></italic>. Scale bars: 1 mm.</p></caption><graphic xmlns:xlink="http://www.w3.org/1999/xlink" xlink:href="zookeys-1091-057-g009.jpg" position="float" orientation="portrait" xlink:type="simple" id="oo_666828.jpg"><uri content-type="original_file" xlink:type="simple">https://binary.pensoft.net/fig/666828</uri></graphic></fig></tp:treatment-sec><ref-list><ref id="B26"><mixed-citation xmlns:xlink="http://www.w3.org/1999/xlink" xlink:type="simple"><person-group><name name-style="western"><surname>Wilkinson</surname><given-names>C</given-names></name></person-group> (<year>1968</year>) <article-title>A Taxonomic revision of the genus <italic><tp:taxon-name><tp:taxon-name-part taxon-name-part-type="genus">Ditrigona</tp:taxon-name-part></tp:taxon-name></italic> (<tp:taxon-name><tp:taxon-name-part taxon-name-part-type="order">Lepidoptera</tp:taxon-name-part></tp:taxon-name>: <tp:taxon-name><tp:taxon-name-part taxon-name-part-type="family">Drepanidae</tp:taxon-name-part></tp:taxon-name>: <tp:taxon-name><tp:taxon-name-part taxon-name-part-type="subfamily">Drepaninae</tp:taxon-name-part></tp:taxon-name>).</article-title><source>Transactions of the Zoological Society of London</source><volume>31</volume>(<issue>4</issue>): <fpage>407</fpage>–<lpage>517</lpage>. <ext-link xlink:type="simple" ext-link-type="doi" xlink:href="10.1111/j.1096-3642.1968.tb00369.x">https://doi.org/10.1111/j.1096-3642.1968.tb00369.x</ext-link></mixed-citation></ref></ref-list></tp:taxon-treatment>
