# Supplementary material for: ﻿Four new species of Ditrigona Moore (Lepidoptera, Drepanidae) in China and an annotated catalogue
Source: Zookeys. 2022 Mar 31;1091:57–98. doi: 10.3897/zookeys.1091.78986 (PMC9005470; doi:10.3897/zookeys.1091.78986)
Supplement: XML Treatment for Ditrigona sinespina [file zookeys.1091.78986-treatment25.xml]

<!DOCTYPE tp:taxon-treatment
  PUBLIC "-//TaxonX//DTD Taxonomic Treatment Publishing DTD v0 20100105//EN" "tax-treatment-NSO.dtd">
<tp:taxon-treatment xmlns:tp="http://www.plazi.org/taxpub"><tp:treatment-meta><kwd-group><label>Taxon classification</label><kwd>
              <named-content content-type="kingdom">Animalia</named-content>
            </kwd><kwd>
              <named-content content-type="order">Lepidoptera</named-content>
            </kwd><kwd>
              <named-content content-type="family">Drepanidae</named-content>
            </kwd></kwd-group><mixed-citation publication-type="journal"><person-group><name><surname>Guo</surname><given-names>Xiao-Jiang</given-names></name><name><surname>Cheng</surname><given-names>Rui</given-names></name><name><surname>Jiang</surname><given-names>Shan</given-names></name><name><surname>Xue</surname><given-names>Da-Yong</given-names></name><name><surname>Han</surname><given-names>Hong-Xiang</given-names></name></person-group><article-title>﻿Four new species of <italic><tp:taxon-name><tp:taxon-name-part taxon-name-part-type="genus" reg="Ditrigona">Ditrigona</tp:taxon-name-part></tp:taxon-name></italic> Moore (<tp:taxon-name><tp:taxon-name-part taxon-name-part-type="order">Lepidoptera</tp:taxon-name-part></tp:taxon-name>, <tp:taxon-name><tp:taxon-name-part taxon-name-part-type="family">Drepanidae</tp:taxon-name-part></tp:taxon-name>) in China and an annotated catalogue</article-title><source>Zookeys</source><day>31</day><month>03</month><year>2022</year><volume>1091</volume><fpage>57</fpage><lpage>98</lpage><pub-id pub-id-type="doi">10.3897/zookeys.1091.78986</pub-id></mixed-citation></tp:treatment-meta><tp:nomenclature><label>﻿19.</label><tp:taxon-name>
            <object-id xmlns:xlink="http://www.w3.org/1999/xlink" content-type="arpha" xlink:type="simple">5F1DEDAB-BC16-5C0C-A28E-CF9BB7AA6BFC</object-id>
            <tp:taxon-name-part taxon-name-part-type="genus" reg="Ditrigona">Ditrigona</tp:taxon-name-part>
            <tp:taxon-name-part taxon-name-part-type="species" reg="sinespina">sinespina</tp:taxon-name-part>
            <object-id xmlns:xlink="http://www.w3.org/1999/xlink" content-type="zoobank" xlink:type="simple">http://zoobank.org/B95C0171-9D11-419C-B668-371D07B000E3</object-id>
          </tp:taxon-name><tp:taxon-authority>Jiang &amp; Han</tp:taxon-authority><tp:taxon-status xmlns:xlink="http://www.w3.org/1999/xlink" xlink:type="simple">sp. nov.</tp:taxon-status><xref ref-type="fig" rid="F1">Figs 19–20</xref><xref ref-type="fig" rid="F4">, 64</xref><xref ref-type="fig" rid="F6">, 98</xref><xref ref-type="fig" rid="F8">, 131</xref><xref ref-type="fig" rid="F10">, 163</xref></tp:nomenclature><tp:treatment-sec sec-type="description" id="SECID0EC5BI"><title>Description.</title><p><bold><italic>Head</italic>.</bold> Antennae bipectinate, with proximal rami shorter than outer rami, the longest ramus about four times diameter of antennal shaft in male; rami quite short in female, almost equal to diameter of antennal shaft. Frons flattened, width less than diameter of compound eyes; white, upper half with a narrow pale brown transverse band. Labial palpus slender, not extending beyond frons, with outside brown, inner side whitish. Vertex white, pale brown anteriorly.</p><p><bold><italic>Thorax</italic>.</bold> Dorsal and ventral sides of thorax white. Tegula white. Hind tibia with two pairs of spurs in both sexes. Forewing length: ♂♀16 mm. Both fore- and hind wings white, transverse lines grey. Forewing with costa pale brown, distal half deeper. Subbasal and antemedial lines slightly bent inwards at middle and costa, the former narrower; postmedial line broad, almost straight; submarginal line double, the inner one slightly wavy and the outer one deeply wavy. Hind wing with antemedial line straight, merging into the elongate grey area along anal margin; postmedial line broader, almost straight, closing to submarginal line near anal angle, forming large pointed teeth on CuA<sub>2</sub> and anal fold; submarginal line double, with the inner one nearly straight and only wavy near anal angle, the outer one wavy, the two lines gradually approximating towards anal margin. Anal margin less extended, possessing a quite short tail process, longer in female, with a small black patch. Fringes pale brown. Forewing underside with costa deep brown in basal half.</p><p><bold><italic>Abdomen</italic>.</bold> Dorsal and ventral sides of abdomen white. Eighth tergite large, nearly quadrate, with posterior margin shallowly concave; eighth sternite concave at middle, forming two small lateral blunt processes.</p><p><bold><italic>Male genitalia</italic>.</bold> Uncus bifurcate over its whole length, both halves short and very narrow. Socii large, rounded. Valva small, ventral margin smoothly curved, distal and posterior margins straight, forming a blunt angle; posterior protrusion rounded. Saccus blunt and rounded. Juxta indistinctly shaped. Aedeagus very stout, terminal part narrower; cornutus a large oval spinose patch.</p><p><bold><italic>Female genitalia</italic>.</bold> Papillae analis short; apophyses anteriores moderate, broad basally. Ostium bursae large; ductus bursae indiscernible; corpus bursae round, signum absent.</p></tp:treatment-sec><tp:treatment-sec sec-type="diagnosis" id="SECID0EL6BI"><title>Diagnosis.</title><p>On the wing pattern, <italic><tp:taxon-name><tp:taxon-name-part taxon-name-part-type="genus" reg="Ditrigona">D.</tp:taxon-name-part><tp:taxon-name-part taxon-name-part-type="species" reg="sinespina">sinespina</tp:taxon-name-part></tp:taxon-name></italic> is close to <italic><tp:taxon-name><tp:taxon-name-part taxon-name-part-type="genus" reg="Ditrigona">D.</tp:taxon-name-part><tp:taxon-name-part taxon-name-part-type="species" reg="tenuiata">tenuiata</tp:taxon-name-part></tp:taxon-name></italic>, but it can be differentiated by the larger distance between the two submarginal lines on the forewing, and the smaller tail process. Compared to <italic><tp:taxon-name><tp:taxon-name-part taxon-name-part-type="genus" reg="Ditrigona">D.</tp:taxon-name-part><tp:taxon-name-part taxon-name-part-type="species" reg="triangularia">triangularia</tp:taxon-name-part></tp:taxon-name></italic> and <italic><tp:taxon-name><tp:taxon-name-part taxon-name-part-type="genus" reg="Ditrigona">D.</tp:taxon-name-part><tp:taxon-name-part taxon-name-part-type="species" reg="uniuncusa">uniuncusa</tp:taxon-name-part></tp:taxon-name></italic>, the anal margin of <italic><tp:taxon-name><tp:taxon-name-part taxon-name-part-type="genus" reg="Ditrigona">D.</tp:taxon-name-part><tp:taxon-name-part taxon-name-part-type="species" reg="sinespina">sinespina</tp:taxon-name-part></tp:taxon-name></italic> is less extended, and the tail process is distinctly shorter than in those two species. Compared to <italic><tp:taxon-name><tp:taxon-name-part taxon-name-part-type="genus" reg="Ditrigona">D.</tp:taxon-name-part><tp:taxon-name-part taxon-name-part-type="species" reg="parva">parva</tp:taxon-name-part></tp:taxon-name></italic> sp. nov. and <italic><tp:taxon-name><tp:taxon-name-part taxon-name-part-type="genus" reg="Ditrigona">D.</tp:taxon-name-part><tp:taxon-name-part taxon-name-part-type="species" reg="concava">concava</tp:taxon-name-part></tp:taxon-name></italic> sp. nov., <italic><tp:taxon-name><tp:taxon-name-part taxon-name-part-type="genus" reg="Ditrigona">D.</tp:taxon-name-part><tp:taxon-name-part taxon-name-part-type="species" reg="sinespina">sinespina</tp:taxon-name-part></tp:taxon-name></italic> is larger (with forewing length 16 mm), and the tail process on the hind wing is less developed.</p><p>In the male genitalia, the slender uncus is similar to that of <italic><tp:taxon-name><tp:taxon-name-part taxon-name-part-type="genus" reg="Ditrigona">D.</tp:taxon-name-part><tp:taxon-name-part taxon-name-part-type="species" reg="tenuiata">tenuiata</tp:taxon-name-part></tp:taxon-name></italic> and <italic><tp:taxon-name><tp:taxon-name-part taxon-name-part-type="genus" reg="Ditrigona">D.</tp:taxon-name-part><tp:taxon-name-part taxon-name-part-type="species" reg="concava">concava</tp:taxon-name-part></tp:taxon-name></italic>, but it is longer than in <italic><tp:taxon-name><tp:taxon-name-part taxon-name-part-type="genus" reg="Ditrigona">D.</tp:taxon-name-part><tp:taxon-name-part taxon-name-part-type="species" reg="tenuiata">tenuiata</tp:taxon-name-part></tp:taxon-name></italic> and shorter than in <italic><tp:taxon-name><tp:taxon-name-part taxon-name-part-type="genus" reg="Ditrigona">D.</tp:taxon-name-part><tp:taxon-name-part taxon-name-part-type="species" reg="concava">concava</tp:taxon-name-part></tp:taxon-name></italic>. The straight distal margin of the valva is also different from these two species. The shape of the aedeagus, which is broad and blunt posteriorly, also can be distinguished from these two species. The eighth tergite of the male is similar to that of <italic><tp:taxon-name><tp:taxon-name-part taxon-name-part-type="genus" reg="Ditrigona">D.</tp:taxon-name-part><tp:taxon-name-part taxon-name-part-type="species" reg="concava">concava</tp:taxon-name-part></tp:taxon-name></italic>, but the eighth sternite is different: in <italic><tp:taxon-name><tp:taxon-name-part taxon-name-part-type="genus" reg="Ditrigona">D.</tp:taxon-name-part><tp:taxon-name-part taxon-name-part-type="species" reg="sinespina">sinespina</tp:taxon-name-part></tp:taxon-name></italic> it is narrowly and deeply concave, forming two blunt protrusions, while in <italic><tp:taxon-name><tp:taxon-name-part taxon-name-part-type="genus" reg="Ditrigona">D.</tp:taxon-name-part><tp:taxon-name-part taxon-name-part-type="species" reg="concava">concava</tp:taxon-name-part></tp:taxon-name></italic> it is widely and shallowly concave, forming two small lateral processes. The female genitalia of <italic><tp:taxon-name><tp:taxon-name-part taxon-name-part-type="genus" reg="Ditrigona">D.</tp:taxon-name-part><tp:taxon-name-part taxon-name-part-type="species" reg="sinespina">sinespina</tp:taxon-name-part></tp:taxon-name></italic> are also similar to those of <italic><tp:taxon-name><tp:taxon-name-part taxon-name-part-type="genus" reg="Ditrigona">D.</tp:taxon-name-part><tp:taxon-name-part taxon-name-part-type="species" reg="tenuiata">tenuiata</tp:taxon-name-part></tp:taxon-name></italic>, but can be differentiated by the lack of a signum.</p></tp:treatment-sec><tp:treatment-sec sec-type="type material" id="SECID0EOFCI"><title>Type material.</title><p>Holotype, ♂, <bold>China: Yunnan</bold> (<named-content xmlns:xlink="http://www.w3.org/1999/xlink" content-type="dwc:institutional_code" xlink:title="Institute of Zoology, Chinese Academy of Sciences" xlink:href="http://grbio.org/institution/institute-zoology-chinese-academy-sciences" xlink:type="simple">IZCAS</named-content>): Yunlong, Tianchi, 2570 m, 9–12.VIII.2016, leg. Ban Xiaoshuang, slide no. Drep-1054, M33001. Paratypes: <bold>Yunnan</bold> (<named-content xmlns:xlink="http://www.w3.org/1999/xlink" content-type="dwc:institutional_code" xlink:title="Institute of Zoology, Chinese Academy of Sciences" xlink:href="http://grbio.org/institution/institute-zoology-chinese-academy-sciences" xlink:type="simple">IZCAS</named-content>), 1♂, same data as holotype, M33002, posterior part of abdomen missing; 1♂, same data as holotype, M33029; 1♀, Tengchong, Heinitang, 1824 m, 26–27.VI.2014, leg. Pan Xiaodan, slide no. Drep-1060, M33196.</p></tp:treatment-sec><tp:treatment-sec sec-type="distribution" id="SECID0EAGCI"><title>Distribution.</title><p>China (Yunnan).</p></tp:treatment-sec><tp:treatment-sec sec-type="etymology" id="SECID0EFGCI"><title>Etymology.</title><p>The species is named from the Latin words <italic>sine</italic> and <italic>spina</italic>, which refers to the lack of a signum in the female genitalia.</p></tp:treatment-sec><tp:treatment-sec sec-type="Molecular data" id="SECID0EPGCI"><title>Molecular data.</title><p>The mean intraspecific distance of <italic><tp:taxon-name><tp:taxon-name-part taxon-name-part-type="genus" reg="Ditrigona">D.</tp:taxon-name-part><tp:taxon-name-part taxon-name-part-type="species" reg="sinespina">sinespina</tp:taxon-name-part></tp:taxon-name></italic> is 1.55% (min. 0%, max. 2.24%, <italic>n</italic> = 4). The nearest related species is <italic><tp:taxon-name><tp:taxon-name-part taxon-name-part-type="genus" reg="Ditrigona">D.</tp:taxon-name-part><tp:taxon-name-part taxon-name-part-type="species" reg="tenuiata">tenuiata</tp:taxon-name-part></tp:taxon-name></italic>, with genetic distance 7.16%.</p></tp:treatment-sec><tp:treatment-sec><!--Section generated to contain objects referenced in tp:taxon-treatment.--><fig id="F1" position="float" orientation="portrait"><object-id xmlns:xlink="http://www.w3.org/1999/xlink" content-type="doi" xlink:type="simple">10.3897/zookeys.1091.78986.figures1-27</object-id><object-id xmlns:xlink="http://www.w3.org/1999/xlink" content-type="arpha" xlink:type="simple">447B4B6F-444B-5297-A9D6-E527EA895D0B</object-id><label>Figures 1–27.</label><caption><p>Adults of <italic><tp:taxon-name><tp:taxon-name-part taxon-name-part-type="genus" reg="Ditrigona">Ditrigona</tp:taxon-name-part></tp:taxon-name></italic><bold>1</bold><italic><tp:taxon-name><tp:taxon-name-part taxon-name-part-type="genus" reg="Ditrigona">D.</tp:taxon-name-part><tp:taxon-name-part taxon-name-part-type="species" reg="derocina">derocina</tp:taxon-name-part></tp:taxon-name></italic>, male <bold>2</bold><italic><tp:taxon-name><tp:taxon-name-part taxon-name-part-type="genus" reg="Ditrigona">D.</tp:taxon-name-part><tp:taxon-name-part taxon-name-part-type="species" reg="diana">diana</tp:taxon-name-part></tp:taxon-name></italic>, male <bold>3</bold><italic><tp:taxon-name><tp:taxon-name-part taxon-name-part-type="genus" reg="Ditrigona">D.</tp:taxon-name-part><tp:taxon-name-part taxon-name-part-type="species" reg="crystalla">crystalla</tp:taxon-name-part></tp:taxon-name></italic>, holotype, male <bold>4</bold><italic><tp:taxon-name><tp:taxon-name-part taxon-name-part-type="genus" reg="Ditrigona">D.</tp:taxon-name-part><tp:taxon-name-part taxon-name-part-type="species" reg="spilota">spilota</tp:taxon-name-part></tp:taxon-name></italic>, male, <named-content xmlns:xlink="http://www.w3.org/1999/xlink" content-type="dwc:institutional_code" xlink:title="Zoologisches Forschungsmuseum Alexander Koenig" xlink:href="http://grbio.org/institution/zoologisches-forschungsmuseum-alexander-koenig" xlink:type="simple">ZFMK</named-content><bold>5</bold><italic><tp:taxon-name><tp:taxon-name-part taxon-name-part-type="genus" reg="Ditrigona">D.</tp:taxon-name-part><tp:taxon-name-part taxon-name-part-type="species" reg="furvicosta">furvicosta</tp:taxon-name-part></tp:taxon-name></italic>, male <bold>6</bold><italic><tp:taxon-name><tp:taxon-name-part taxon-name-part-type="genus" reg="Ditrigona">D.</tp:taxon-name-part><tp:taxon-name-part taxon-name-part-type="species" reg="jardanaria">jardanaria</tp:taxon-name-part></tp:taxon-name></italic>, male <bold>7</bold><italic><tp:taxon-name><tp:taxon-name-part taxon-name-part-type="genus" reg="Ditrigona">D.</tp:taxon-name-part><tp:taxon-name-part taxon-name-part-type="species" reg="media">media</tp:taxon-name-part></tp:taxon-name></italic>, paratype, male, <named-content xmlns:xlink="http://www.w3.org/1999/xlink" content-type="dwc:institutional_code" xlink:title="Zoologisches Forschungsmuseum Alexander Koenig" xlink:href="http://grbio.org/institution/zoologisches-forschungsmuseum-alexander-koenig" xlink:type="simple">ZFMK</named-content><bold>8</bold><italic><tp:taxon-name><tp:taxon-name-part taxon-name-part-type="genus" reg="Ditrigona">D.</tp:taxon-name-part><tp:taxon-name-part taxon-name-part-type="species" reg="sericea">sericea</tp:taxon-name-part></tp:taxon-name></italic>, male <bold>9</bold><italic><tp:taxon-name><tp:taxon-name-part taxon-name-part-type="genus" reg="Ditrigona">D.</tp:taxon-name-part><tp:taxon-name-part taxon-name-part-type="species" reg="sericea">sericea</tp:taxon-name-part></tp:taxon-name></italic>, male (<italic><tp:taxon-name><tp:taxon-name-part taxon-name-part-type="genus" reg="Auzatella">Auzatella</tp:taxon-name-part><tp:taxon-name-part taxon-name-part-type="species" reg="pentesticha">pentesticha</tp:taxon-name-part></tp:taxon-name></italic> Chu &amp; Wang, allotype) <bold>10</bold><italic><tp:taxon-name><tp:taxon-name-part taxon-name-part-type="genus" reg="Ditrigona">D.</tp:taxon-name-part><tp:taxon-name-part taxon-name-part-type="species" reg="pentesticha">pentesticha</tp:taxon-name-part></tp:taxon-name></italic>, holotype, female <bold>11</bold><italic><tp:taxon-name><tp:taxon-name-part taxon-name-part-type="genus" reg="Ditrigona">D.</tp:taxon-name-part><tp:taxon-name-part taxon-name-part-type="species" reg="quinaria">q.</tp:taxon-name-part><tp:taxon-name-part taxon-name-part-type="subspecies" reg="erminea">erminea</tp:taxon-name-part></tp:taxon-name></italic>, holotype, male, <named-content xmlns:xlink="http://www.w3.org/1999/xlink" content-type="dwc:institutional_code" xlink:title="Zoologisches Forschungsmuseum Alexander Koenig" xlink:href="http://grbio.org/institution/zoologisches-forschungsmuseum-alexander-koenig" xlink:type="simple">ZFMK</named-content><bold>12</bold><italic><tp:taxon-name><tp:taxon-name-part taxon-name-part-type="genus" reg="Ditrigona">D.</tp:taxon-name-part><tp:taxon-name-part taxon-name-part-type="species" reg="quinaria">q.</tp:taxon-name-part><tp:taxon-name-part taxon-name-part-type="subspecies" reg="spodia">spodia</tp:taxon-name-part></tp:taxon-name></italic>, holotype, male, <named-content xmlns:xlink="http://www.w3.org/1999/xlink" content-type="dwc:institutional_code" xlink:title="Zoologisches Forschungsmuseum Alexander Koenig" xlink:href="http://grbio.org/institution/zoologisches-forschungsmuseum-alexander-koenig" xlink:type="simple">ZFMK</named-content><bold>13</bold><italic><tp:taxon-name><tp:taxon-name-part taxon-name-part-type="genus" reg="Ditrigona">D.</tp:taxon-name-part><tp:taxon-name-part taxon-name-part-type="species" reg="quinaria">q.</tp:taxon-name-part><tp:taxon-name-part taxon-name-part-type="subspecies" reg="leucophaea">leucophaea</tp:taxon-name-part></tp:taxon-name></italic>, holotype, male, <named-content xmlns:xlink="http://www.w3.org/1999/xlink" content-type="dwc:institutional_code" xlink:title="Zoologisches Forschungsmuseum Alexander Koenig" xlink:href="http://grbio.org/institution/zoologisches-forschungsmuseum-alexander-koenig" xlink:type="simple">ZFMK</named-content><bold>14</bold><italic><tp:taxon-name><tp:taxon-name-part taxon-name-part-type="genus" reg="Ditrigona">D.</tp:taxon-name-part><tp:taxon-name-part taxon-name-part-type="species" reg="obliquilinea">obliquilinea</tp:taxon-name-part><tp:taxon-name-part taxon-name-part-type="subspecies" reg="thibetaria">thibetaria</tp:taxon-name-part></tp:taxon-name></italic>, male <bold>15</bold><italic><tp:taxon-name><tp:taxon-name-part taxon-name-part-type="genus" reg="Ditrigona">D.</tp:taxon-name-part><tp:taxon-name-part taxon-name-part-type="species" reg="triangularia">triangularia</tp:taxon-name-part></tp:taxon-name></italic>, lectotype, male <bold>16</bold><italic><tp:taxon-name><tp:taxon-name-part taxon-name-part-type="genus" reg="Ditrigona">D.</tp:taxon-name-part><tp:taxon-name-part taxon-name-part-type="species" reg="uniuncusa">uniuncusa</tp:taxon-name-part></tp:taxon-name></italic>, male <bold>17</bold><italic><tp:taxon-name><tp:taxon-name-part taxon-name-part-type="genus" reg="Ditrigona">D.</tp:taxon-name-part><tp:taxon-name-part taxon-name-part-type="species" reg="tenuiata">tenuiata</tp:taxon-name-part></tp:taxon-name></italic>, holotype, male <bold>18</bold><italic><tp:taxon-name><tp:taxon-name-part taxon-name-part-type="genus" reg="Ditrigona">D.</tp:taxon-name-part><tp:taxon-name-part taxon-name-part-type="species" reg="regularis">regularis</tp:taxon-name-part></tp:taxon-name></italic>, male <bold>19, 20</bold><italic><tp:taxon-name><tp:taxon-name-part taxon-name-part-type="genus" reg="Ditrigona">D.</tp:taxon-name-part><tp:taxon-name-part taxon-name-part-type="species" reg="sinespina">sinespina</tp:taxon-name-part></tp:taxon-name></italic> sp. nov., <bold>19</bold> holotype, male <bold>20</bold> paratype, female <bold>21, 22</bold><italic><tp:taxon-name><tp:taxon-name-part taxon-name-part-type="genus" reg="Ditrigona">D.</tp:taxon-name-part><tp:taxon-name-part taxon-name-part-type="species" reg="parva">parva</tp:taxon-name-part></tp:taxon-name></italic> sp. nov., <bold>21</bold> holotype, male <bold>22</bold> paratype, female <bold>23</bold><italic><tp:taxon-name><tp:taxon-name-part taxon-name-part-type="genus" reg="Ditrigona">D.</tp:taxon-name-part><tp:taxon-name-part taxon-name-part-type="species" reg="concava">concava</tp:taxon-name-part></tp:taxon-name></italic> sp. nov., holotype, male <bold>24</bold><italic><tp:taxon-name><tp:taxon-name-part taxon-name-part-type="genus" reg="Ditrigona">D.</tp:taxon-name-part><tp:taxon-name-part taxon-name-part-type="species" reg="titana">titana</tp:taxon-name-part></tp:taxon-name></italic>, holotype, male, <named-content xmlns:xlink="http://www.w3.org/1999/xlink" content-type="dwc:institutional_code" xlink:title="Zoologisches Forschungsmuseum Alexander Koenig" xlink:href="http://grbio.org/institution/zoologisches-forschungsmuseum-alexander-koenig" xlink:type="simple">ZFMK</named-content><bold>25</bold><italic><tp:taxon-name><tp:taxon-name-part taxon-name-part-type="genus" reg="Ditrigona">D.</tp:taxon-name-part><tp:taxon-name-part taxon-name-part-type="species" reg="pomenaria">pomenaria</tp:taxon-name-part></tp:taxon-name></italic> male <bold>26</bold><italic><tp:taxon-name><tp:taxon-name-part taxon-name-part-type="genus" reg="Ditrigona">D.</tp:taxon-name-part><tp:taxon-name-part taxon-name-part-type="species" reg="polyobotaria">polyobotaria</tp:taxon-name-part></tp:taxon-name></italic>, holotype, female, <named-content xmlns:xlink="http://www.w3.org/1999/xlink" content-type="dwc:institutional_code" xlink:title="Zoologisches Forschungsmuseum Alexander Koenig" xlink:href="http://grbio.org/institution/zoologisches-forschungsmuseum-alexander-koenig" xlink:type="simple">ZFMK</named-content><bold>27</bold><italic><tp:taxon-name><tp:taxon-name-part taxon-name-part-type="genus" reg="Ditrigona">D.</tp:taxon-name-part><tp:taxon-name-part taxon-name-part-type="species" reg="typhodes">typhodes</tp:taxon-name-part></tp:taxon-name></italic>, male. Scale bar: 1 cm.</p></caption><graphic xmlns:xlink="http://www.w3.org/1999/xlink" xlink:href="zookeys-1091-057-g001.jpg" position="float" orientation="portrait" xlink:type="simple" id="oo_666820.jpg"><uri content-type="original_file" xlink:type="simple">https://binary.pensoft.net/fig/666820</uri></graphic></fig><fig id="F4" position="float" orientation="portrait"><object-id xmlns:xlink="http://www.w3.org/1999/xlink" content-type="doi" xlink:type="simple">10.3897/zookeys.1091.78986.figures64-74</object-id><object-id xmlns:xlink="http://www.w3.org/1999/xlink" content-type="arpha" xlink:type="simple">4F254449-06C6-563A-AD6C-312CA85B0C46</object-id><label>Figures 64–74.</label><caption><p>Male genitalia of <italic><tp:taxon-name><tp:taxon-name-part taxon-name-part-type="genus" reg="Ditrigona">Ditrigona</tp:taxon-name-part></tp:taxon-name></italic><bold>64</bold><italic><tp:taxon-name><tp:taxon-name-part taxon-name-part-type="genus" reg="Ditrigona">D.</tp:taxon-name-part><tp:taxon-name-part taxon-name-part-type="species" reg="sinespina">sinespina</tp:taxon-name-part></tp:taxon-name></italic> sp. nov., holotype <bold>65</bold><italic><tp:taxon-name><tp:taxon-name-part taxon-name-part-type="genus" reg="Ditrigona">D.</tp:taxon-name-part><tp:taxon-name-part taxon-name-part-type="species" reg="parva">parva</tp:taxon-name-part></tp:taxon-name></italic> sp. nov., holotype <bold>66</bold><italic><tp:taxon-name><tp:taxon-name-part taxon-name-part-type="genus" reg="Ditrigona">D.</tp:taxon-name-part><tp:taxon-name-part taxon-name-part-type="species" reg="concava">concava</tp:taxon-name-part></tp:taxon-name></italic> sp. nov., paratype <bold>67</bold><italic><tp:taxon-name><tp:taxon-name-part taxon-name-part-type="genus" reg="Ditrigona">D.</tp:taxon-name-part><tp:taxon-name-part taxon-name-part-type="species" reg="titana">titana</tp:taxon-name-part></tp:taxon-name></italic>, <named-content xmlns:xlink="http://www.w3.org/1999/xlink" content-type="dwc:institutional_code" xlink:title="Zoologisches Forschungsmuseum Alexander Koenig" xlink:href="http://grbio.org/institution/zoologisches-forschungsmuseum-alexander-koenig" xlink:type="simple">ZFMK</named-content><bold>68</bold><italic><tp:taxon-name><tp:taxon-name-part taxon-name-part-type="genus" reg="Ditrigona">D.</tp:taxon-name-part><tp:taxon-name-part taxon-name-part-type="species" reg="pomenaria">pomenaria</tp:taxon-name-part></tp:taxon-name></italic><bold>69</bold><italic><tp:taxon-name><tp:taxon-name-part taxon-name-part-type="genus" reg="Ditrigona">D.</tp:taxon-name-part><tp:taxon-name-part taxon-name-part-type="species" reg="typhodes">typhodes</tp:taxon-name-part></tp:taxon-name></italic><bold>70</bold><italic><tp:taxon-name><tp:taxon-name-part taxon-name-part-type="genus" reg="Ditrigona">D.</tp:taxon-name-part><tp:taxon-name-part taxon-name-part-type="species" reg="lineata">lineata</tp:taxon-name-part><tp:taxon-name-part taxon-name-part-type="subspecies" reg="lineata">lineata</tp:taxon-name-part></tp:taxon-name></italic><bold>71</bold><italic><tp:taxon-name><tp:taxon-name-part taxon-name-part-type="genus" reg="Ditrigona">D.</tp:taxon-name-part><tp:taxon-name-part taxon-name-part-type="species" reg="artema">artema</tp:taxon-name-part></tp:taxon-name></italic><bold>72</bold><italic><tp:taxon-name><tp:taxon-name-part taxon-name-part-type="genus" reg="Ditrigona">D.</tp:taxon-name-part><tp:taxon-name-part taxon-name-part-type="species" reg="candida">candida</tp:taxon-name-part></tp:taxon-name></italic>, paratype, <named-content xmlns:xlink="http://www.w3.org/1999/xlink" content-type="dwc:institutional_code" xlink:title="Zoologisches Forschungsmuseum Alexander Koenig" xlink:href="http://grbio.org/institution/zoologisches-forschungsmuseum-alexander-koenig" xlink:type="simple">ZFMK</named-content><bold>73</bold><italic><tp:taxon-name><tp:taxon-name-part taxon-name-part-type="genus" reg="Ditrigona">D.</tp:taxon-name-part><tp:taxon-name-part taxon-name-part-type="species" reg="chionea">chionea</tp:taxon-name-part></tp:taxon-name></italic><bold>74</bold><italic><tp:taxon-name><tp:taxon-name-part taxon-name-part-type="genus" reg="Ditrigona">D.</tp:taxon-name-part><tp:taxon-name-part taxon-name-part-type="species" reg="fusca">fusca</tp:taxon-name-part></tp:taxon-name></italic> sp. nov., holotype. Scale bars: 1 mm.</p></caption><graphic xmlns:xlink="http://www.w3.org/1999/xlink" xlink:href="zookeys-1091-057-g004.jpg" position="float" orientation="portrait" xlink:type="simple" id="oo_666823.jpg"><uri content-type="original_file" xlink:type="simple">https://binary.pensoft.net/fig/666823</uri></graphic></fig><fig id="F6" position="float" orientation="portrait"><object-id xmlns:xlink="http://www.w3.org/1999/xlink" content-type="doi" xlink:type="simple">10.3897/zookeys.1091.78986.figures90-106</object-id><object-id xmlns:xlink="http://www.w3.org/1999/xlink" content-type="arpha" xlink:type="simple">91E4FA5D-80C2-5C78-BE11-C18D86F69B0F</object-id><label>Figures 90–106.</label><caption><p>Aedeagus of <italic><tp:taxon-name><tp:taxon-name-part taxon-name-part-type="genus" reg="Ditrigona">Ditrigona</tp:taxon-name-part></tp:taxon-name></italic><bold>90</bold><italic><tp:taxon-name><tp:taxon-name-part taxon-name-part-type="genus" reg="Ditrigona">D.</tp:taxon-name-part><tp:taxon-name-part taxon-name-part-type="species" reg="sericea">sericea</tp:taxon-name-part></tp:taxon-name></italic> (<italic><tp:taxon-name><tp:taxon-name-part taxon-name-part-type="genus" reg="Auzatella">Auzatella</tp:taxon-name-part><tp:taxon-name-part taxon-name-part-type="species" reg="pentesticha">pentesticha</tp:taxon-name-part></tp:taxon-name></italic> Chu &amp; Wang, allotype) <bold>91</bold><italic><tp:taxon-name><tp:taxon-name-part taxon-name-part-type="genus" reg="Ditrigona">D.</tp:taxon-name-part><tp:taxon-name-part taxon-name-part-type="species" reg="quinaria">quinaria</tp:taxon-name-part><tp:taxon-name-part taxon-name-part-type="subspecies" reg="erminea">erminea</tp:taxon-name-part></tp:taxon-name></italic>, <named-content xmlns:xlink="http://www.w3.org/1999/xlink" content-type="dwc:institutional_code" xlink:title="Zoologisches Forschungsmuseum Alexander Koenig" xlink:href="http://grbio.org/institution/zoologisches-forschungsmuseum-alexander-koenig" xlink:type="simple">ZFMK</named-content><bold>92</bold><italic><tp:taxon-name><tp:taxon-name-part taxon-name-part-type="genus" reg="Ditrigona">D.</tp:taxon-name-part><tp:taxon-name-part taxon-name-part-type="species" reg="quinaria">quinaria</tp:taxon-name-part><tp:taxon-name-part taxon-name-part-type="subspecies" reg="spodia">spodia</tp:taxon-name-part></tp:taxon-name></italic><bold>93</bold><italic><tp:taxon-name><tp:taxon-name-part taxon-name-part-type="genus" reg="Ditrigona">D.</tp:taxon-name-part><tp:taxon-name-part taxon-name-part-type="species" reg="obliquilinea">obliquilinea</tp:taxon-name-part><tp:taxon-name-part taxon-name-part-type="subspecies" reg="thibetaria">thibetaria</tp:taxon-name-part></tp:taxon-name></italic><bold>94</bold><italic><tp:taxon-name><tp:taxon-name-part taxon-name-part-type="genus" reg="Ditrigona">D.</tp:taxon-name-part><tp:taxon-name-part taxon-name-part-type="species" reg="triangularia">triangularia</tp:taxon-name-part></tp:taxon-name></italic><bold>95</bold><italic><tp:taxon-name><tp:taxon-name-part taxon-name-part-type="genus" reg="Ditrigona">D.</tp:taxon-name-part><tp:taxon-name-part taxon-name-part-type="species" reg="uniuncusa">uniuncusa</tp:taxon-name-part></tp:taxon-name></italic><bold>96</bold><italic><tp:taxon-name><tp:taxon-name-part taxon-name-part-type="genus" reg="Ditrigona">D.</tp:taxon-name-part><tp:taxon-name-part taxon-name-part-type="species" reg="tenuiata">tenuiata</tp:taxon-name-part></tp:taxon-name></italic>, holotype <bold>97</bold><italic><tp:taxon-name><tp:taxon-name-part taxon-name-part-type="genus" reg="Ditrigona">D.</tp:taxon-name-part><tp:taxon-name-part taxon-name-part-type="species" reg="regularis">regularis</tp:taxon-name-part></tp:taxon-name></italic><bold>98</bold><italic><tp:taxon-name><tp:taxon-name-part taxon-name-part-type="genus" reg="Ditrigona">D.</tp:taxon-name-part><tp:taxon-name-part taxon-name-part-type="species" reg="sinespina">sinespina</tp:taxon-name-part></tp:taxon-name></italic> sp. nov., holotype <bold>99</bold><italic><tp:taxon-name><tp:taxon-name-part taxon-name-part-type="genus" reg="Ditrigona">D.</tp:taxon-name-part><tp:taxon-name-part taxon-name-part-type="species" reg="parva">parva</tp:taxon-name-part></tp:taxon-name></italic> sp. nov., holotype <bold>100</bold><italic><tp:taxon-name><tp:taxon-name-part taxon-name-part-type="genus" reg="Ditrigona">D.</tp:taxon-name-part><tp:taxon-name-part taxon-name-part-type="species" reg="concava">concava</tp:taxon-name-part></tp:taxon-name></italic> sp. nov., paratype <bold>101</bold><italic><tp:taxon-name><tp:taxon-name-part taxon-name-part-type="genus" reg="Ditrigona">D.</tp:taxon-name-part><tp:taxon-name-part taxon-name-part-type="species" reg="titana">titana</tp:taxon-name-part></tp:taxon-name></italic>, <named-content xmlns:xlink="http://www.w3.org/1999/xlink" content-type="dwc:institutional_code" xlink:title="Zoologisches Forschungsmuseum Alexander Koenig" xlink:href="http://grbio.org/institution/zoologisches-forschungsmuseum-alexander-koenig" xlink:type="simple">ZFMK</named-content><bold>102</bold><italic><tp:taxon-name><tp:taxon-name-part taxon-name-part-type="genus" reg="Ditrigona">D.</tp:taxon-name-part><tp:taxon-name-part taxon-name-part-type="species" reg="pomenaria">pomenaria</tp:taxon-name-part></tp:taxon-name></italic><bold>103</bold><italic><tp:taxon-name><tp:taxon-name-part taxon-name-part-type="genus" reg="Ditrigona">D.</tp:taxon-name-part><tp:taxon-name-part taxon-name-part-type="species" reg="typhodes">typhodes</tp:taxon-name-part></tp:taxon-name></italic><bold>104</bold><italic><tp:taxon-name><tp:taxon-name-part taxon-name-part-type="genus" reg="Ditrigona">D.</tp:taxon-name-part><tp:taxon-name-part taxon-name-part-type="species" reg="lineata">lineata</tp:taxon-name-part><tp:taxon-name-part taxon-name-part-type="subspecies" reg="lineata">lineata</tp:taxon-name-part></tp:taxon-name></italic><bold>105</bold><italic><tp:taxon-name><tp:taxon-name-part taxon-name-part-type="genus" reg="Ditrigona">D.</tp:taxon-name-part><tp:taxon-name-part taxon-name-part-type="species" reg="artema">artema</tp:taxon-name-part></tp:taxon-name></italic><bold>106</bold><italic><tp:taxon-name><tp:taxon-name-part taxon-name-part-type="genus" reg="Ditrigona">D.</tp:taxon-name-part><tp:taxon-name-part taxon-name-part-type="species" reg="candida">candida</tp:taxon-name-part></tp:taxon-name></italic>, <named-content xmlns:xlink="http://www.w3.org/1999/xlink" content-type="dwc:institutional_code" xlink:title="Zoologisches Forschungsmuseum Alexander Koenig" xlink:href="http://grbio.org/institution/zoologisches-forschungsmuseum-alexander-koenig" xlink:type="simple">ZFMK</named-content>. Scale bars: 1 mm.</p></caption><graphic xmlns:xlink="http://www.w3.org/1999/xlink" xlink:href="zookeys-1091-057-g006.jpg" position="float" orientation="portrait" xlink:type="simple" id="oo_666825.jpg"><uri content-type="original_file" xlink:type="simple">https://binary.pensoft.net/fig/666825</uri></graphic></fig><fig id="F8" position="float" orientation="portrait"><object-id xmlns:xlink="http://www.w3.org/1999/xlink" content-type="doi" xlink:type="simple">10.3897/zookeys.1091.78986.figures128-151</object-id><object-id xmlns:xlink="http://www.w3.org/1999/xlink" content-type="arpha" xlink:type="simple">514EDBFE-58CB-5D39-B429-C99CFEDFD576</object-id><label>Figures 128–151.</label><caption><p>Eighth segment of <italic><tp:taxon-name><tp:taxon-name-part taxon-name-part-type="genus" reg="Ditrigona">Ditrigona</tp:taxon-name-part></tp:taxon-name></italic><bold>128</bold><italic><tp:taxon-name><tp:taxon-name-part taxon-name-part-type="genus" reg="Ditrigona">D.</tp:taxon-name-part><tp:taxon-name-part taxon-name-part-type="species" reg="uniuncusa">uniuncusa</tp:taxon-name-part></tp:taxon-name></italic><bold>129</bold><italic><tp:taxon-name><tp:taxon-name-part taxon-name-part-type="genus" reg="Ditrigona">D.</tp:taxon-name-part><tp:taxon-name-part taxon-name-part-type="species" reg="tenuiata">tenuiata</tp:taxon-name-part></tp:taxon-name></italic>, holotype <bold>130</bold><italic><tp:taxon-name><tp:taxon-name-part taxon-name-part-type="genus" reg="Ditrigona">D.</tp:taxon-name-part><tp:taxon-name-part taxon-name-part-type="species" reg="regularis">regularis</tp:taxon-name-part></tp:taxon-name></italic><bold>131</bold><italic><tp:taxon-name><tp:taxon-name-part taxon-name-part-type="genus" reg="Ditrigona">D.</tp:taxon-name-part><tp:taxon-name-part taxon-name-part-type="species" reg="sinespina">sinespina</tp:taxon-name-part></tp:taxon-name></italic> sp. nov., holotype <bold>132</bold><italic><tp:taxon-name><tp:taxon-name-part taxon-name-part-type="genus" reg="Ditrigona">D.</tp:taxon-name-part><tp:taxon-name-part taxon-name-part-type="species" reg="parva">parva</tp:taxon-name-part></tp:taxon-name></italic> sp. nov., holotype <bold>133</bold><italic><tp:taxon-name><tp:taxon-name-part taxon-name-part-type="genus" reg="Ditrigona">D.</tp:taxon-name-part><tp:taxon-name-part taxon-name-part-type="species" reg="concava">concava</tp:taxon-name-part></tp:taxon-name></italic>, paratype <bold>134</bold><italic><tp:taxon-name><tp:taxon-name-part taxon-name-part-type="genus" reg="Ditrigona">D.</tp:taxon-name-part><tp:taxon-name-part taxon-name-part-type="species" reg="titana">titana</tp:taxon-name-part></tp:taxon-name></italic>, <named-content xmlns:xlink="http://www.w3.org/1999/xlink" content-type="dwc:institutional_code" xlink:title="Zoologisches Forschungsmuseum Alexander Koenig" xlink:href="http://grbio.org/institution/zoologisches-forschungsmuseum-alexander-koenig" xlink:type="simple">ZFMK</named-content><bold>135</bold><italic><tp:taxon-name><tp:taxon-name-part taxon-name-part-type="genus" reg="Ditrigona">D.</tp:taxon-name-part><tp:taxon-name-part taxon-name-part-type="species" reg="pomenaria">pomenaria</tp:taxon-name-part></tp:taxon-name></italic><bold>136</bold><italic><tp:taxon-name><tp:taxon-name-part taxon-name-part-type="genus" reg="Ditrigona">D.</tp:taxon-name-part><tp:taxon-name-part taxon-name-part-type="species" reg="typhodes">typhodes</tp:taxon-name-part></tp:taxon-name></italic><bold>137</bold><italic><tp:taxon-name><tp:taxon-name-part taxon-name-part-type="genus" reg="Ditrigona">D.</tp:taxon-name-part><tp:taxon-name-part taxon-name-part-type="species" reg="lineata">lineata</tp:taxon-name-part><tp:taxon-name-part taxon-name-part-type="subspecies" reg="lineata">lineata</tp:taxon-name-part></tp:taxon-name></italic><bold>138</bold><italic><tp:taxon-name><tp:taxon-name-part taxon-name-part-type="genus" reg="Ditrigona">D.</tp:taxon-name-part><tp:taxon-name-part taxon-name-part-type="species" reg="artema">artema</tp:taxon-name-part></tp:taxon-name></italic><bold>139</bold><italic><tp:taxon-name><tp:taxon-name-part taxon-name-part-type="genus" reg="Ditrigona">D.</tp:taxon-name-part><tp:taxon-name-part taxon-name-part-type="species" reg="candida">candida</tp:taxon-name-part></tp:taxon-name></italic>, <named-content xmlns:xlink="http://www.w3.org/1999/xlink" content-type="dwc:institutional_code" xlink:title="Zoologisches Forschungsmuseum Alexander Koenig" xlink:href="http://grbio.org/institution/zoologisches-forschungsmuseum-alexander-koenig" xlink:type="simple">ZFMK</named-content><bold>140</bold><italic><tp:taxon-name><tp:taxon-name-part taxon-name-part-type="genus" reg="Ditrigona">D.</tp:taxon-name-part><tp:taxon-name-part taxon-name-part-type="species" reg="chionea">chionea</tp:taxon-name-part></tp:taxon-name></italic><bold>141</bold><italic><tp:taxon-name><tp:taxon-name-part taxon-name-part-type="genus" reg="Ditrigona">D.</tp:taxon-name-part><tp:taxon-name-part taxon-name-part-type="species" reg="fusca">fusca</tp:taxon-name-part></tp:taxon-name></italic>, sp. nov., holotype <bold>142</bold><italic><tp:taxon-name><tp:taxon-name-part taxon-name-part-type="genus" reg="Ditrigona">D.</tp:taxon-name-part><tp:taxon-name-part taxon-name-part-type="species" reg="conflexaria">conflexaria</tp:taxon-name-part><tp:taxon-name-part taxon-name-part-type="subspecies" reg="micronioides">micronioides</tp:taxon-name-part></tp:taxon-name></italic><bold>143</bold><italic><tp:taxon-name><tp:taxon-name-part taxon-name-part-type="genus" reg="Ditrigona">D.</tp:taxon-name-part><tp:taxon-name-part taxon-name-part-type="species" reg="margarita">margarita</tp:taxon-name-part></tp:taxon-name></italic><bold>144</bold><italic><tp:taxon-name><tp:taxon-name-part taxon-name-part-type="genus" reg="Ditrigona">D.</tp:taxon-name-part><tp:taxon-name-part taxon-name-part-type="species" reg="berres">berres</tp:taxon-name-part></tp:taxon-name></italic><bold>145</bold><italic><tp:taxon-name><tp:taxon-name-part taxon-name-part-type="genus" reg="Ditrigona">D.</tp:taxon-name-part><tp:taxon-name-part taxon-name-part-type="species" reg="chama">chama</tp:taxon-name-part></tp:taxon-name></italic><bold>146</bold><italic><tp:taxon-name><tp:taxon-name-part taxon-name-part-type="genus" reg="Ditrigona">D.</tp:taxon-name-part><tp:taxon-name-part taxon-name-part-type="species" reg="platytes">platytes</tp:taxon-name-part></tp:taxon-name></italic><bold>147</bold><italic><tp:taxon-name><tp:taxon-name-part taxon-name-part-type="genus" reg="Ditrigona">D.</tp:taxon-name-part><tp:taxon-name-part taxon-name-part-type="species" reg="clavata">clavata</tp:taxon-name-part></tp:taxon-name></italic><bold>148–151</bold><italic><tp:taxon-name><tp:taxon-name-part taxon-name-part-type="genus" reg="Ditrigona">D.</tp:taxon-name-part><tp:taxon-name-part taxon-name-part-type="species" reg="cirruncata">cirruncata</tp:taxon-name-part></tp:taxon-name></italic><bold>148</bold> from Shaanxi <bold>149–150</bold> from Emei Shan, Sichuan <bold>151</bold> from Zhejiang.</p></caption><graphic xmlns:xlink="http://www.w3.org/1999/xlink" xlink:href="zookeys-1091-057-g008.jpg" position="float" orientation="portrait" xlink:type="simple" id="oo_666827.jpg"><uri content-type="original_file" xlink:type="simple">https://binary.pensoft.net/fig/666827</uri></graphic></fig><fig id="F10" position="float" orientation="portrait"><object-id xmlns:xlink="http://www.w3.org/1999/xlink" content-type="doi" xlink:type="simple">10.3897/zookeys.1091.78986.figures161-172</object-id><object-id xmlns:xlink="http://www.w3.org/1999/xlink" content-type="arpha" xlink:type="simple">89063B5C-CC95-5E51-AEF2-8EF8E6BBCB27</object-id><label>Figures 161–172.</label><caption><p>Female genitalia of <italic><tp:taxon-name><tp:taxon-name-part taxon-name-part-type="genus" reg="Ditrigona">Ditrigona</tp:taxon-name-part></tp:taxon-name></italic><bold>161</bold><italic><tp:taxon-name><tp:taxon-name-part taxon-name-part-type="genus" reg="Ditrigona">D.</tp:taxon-name-part><tp:taxon-name-part taxon-name-part-type="species" reg="tenuiata">tenuiata</tp:taxon-name-part></tp:taxon-name></italic>, paratype <bold>162</bold><italic><tp:taxon-name><tp:taxon-name-part taxon-name-part-type="genus" reg="Ditrigona">D.</tp:taxon-name-part><tp:taxon-name-part taxon-name-part-type="species" reg="regularis">regularis</tp:taxon-name-part></tp:taxon-name></italic><bold>163</bold><italic><tp:taxon-name><tp:taxon-name-part taxon-name-part-type="genus" reg="Ditrigona">D.</tp:taxon-name-part><tp:taxon-name-part taxon-name-part-type="species" reg="sinespina">sinespina</tp:taxon-name-part></tp:taxon-name></italic> sp. nov., paratype <bold>164</bold><italic><tp:taxon-name><tp:taxon-name-part taxon-name-part-type="genus" reg="Ditrigona">D.</tp:taxon-name-part><tp:taxon-name-part taxon-name-part-type="species" reg="parva">parva</tp:taxon-name-part></tp:taxon-name></italic> sp. nov., paratype <bold>165</bold><italic><tp:taxon-name><tp:taxon-name-part taxon-name-part-type="genus" reg="Ditrigona">D.</tp:taxon-name-part><tp:taxon-name-part taxon-name-part-type="species" reg="typhodes">typhodes</tp:taxon-name-part></tp:taxon-name></italic><bold>166</bold><italic><tp:taxon-name><tp:taxon-name-part taxon-name-part-type="genus" reg="Ditrigona">D.</tp:taxon-name-part><tp:taxon-name-part taxon-name-part-type="species" reg="lineata">lineata</tp:taxon-name-part><tp:taxon-name-part taxon-name-part-type="subspecies" reg="lineata">lineata</tp:taxon-name-part></tp:taxon-name></italic><bold>167</bold><italic><tp:taxon-name><tp:taxon-name-part taxon-name-part-type="genus" reg="Ditrigona">D.</tp:taxon-name-part><tp:taxon-name-part taxon-name-part-type="species" reg="artema">artema</tp:taxon-name-part></tp:taxon-name></italic><bold>168</bold><italic><tp:taxon-name><tp:taxon-name-part taxon-name-part-type="genus" reg="Ditrigona">D.</tp:taxon-name-part><tp:taxon-name-part taxon-name-part-type="species" reg="candida">candida</tp:taxon-name-part></tp:taxon-name></italic>, paratype, <named-content xmlns:xlink="http://www.w3.org/1999/xlink" content-type="dwc:institutional_code" xlink:title="Zoologisches Forschungsmuseum Alexander Koenig" xlink:href="http://grbio.org/institution/zoologisches-forschungsmuseum-alexander-koenig" xlink:type="simple">ZFMK</named-content><bold>169</bold><italic><tp:taxon-name><tp:taxon-name-part taxon-name-part-type="genus" reg="Ditrigona">D.</tp:taxon-name-part><tp:taxon-name-part taxon-name-part-type="species" reg="chionea">chionea</tp:taxon-name-part></tp:taxon-name></italic><bold>170</bold><italic><tp:taxon-name><tp:taxon-name-part taxon-name-part-type="genus" reg="Ditrigona">D.</tp:taxon-name-part><tp:taxon-name-part taxon-name-part-type="species" reg="fusca">fusca</tp:taxon-name-part></tp:taxon-name></italic> sp. nov., paratype <bold>171</bold><italic><tp:taxon-name><tp:taxon-name-part taxon-name-part-type="genus" reg="Ditrigona">D.</tp:taxon-name-part><tp:taxon-name-part taxon-name-part-type="species" reg="conflexaria">conflexaria</tp:taxon-name-part><tp:taxon-name-part taxon-name-part-type="subspecies" reg="micronioides">micronioides</tp:taxon-name-part></tp:taxon-name></italic><bold>172</bold><italic><tp:taxon-name><tp:taxon-name-part taxon-name-part-type="genus" reg="Ditrigona">D.</tp:taxon-name-part><tp:taxon-name-part taxon-name-part-type="species" reg="margarita">margarita</tp:taxon-name-part></tp:taxon-name></italic>. Scale bars: 1 mm.</p></caption><graphic xmlns:xlink="http://www.w3.org/1999/xlink" xlink:href="zookeys-1091-057-g010.jpg" position="float" orientation="portrait" xlink:type="simple" id="oo_666829.jpg"><uri content-type="original_file" xlink:type="simple">https://binary.pensoft.net/fig/666829</uri></graphic></fig></tp:treatment-sec></tp:taxon-treatment>
