# Supplementary material for: ﻿Four new species of Ditrigona Moore (Lepidoptera, Drepanidae) in China and an annotated catalogue
Source: Zookeys. 2022 Mar 31;1091:57–98. doi: 10.3897/zookeys.1091.78986 (PMC9005470; doi:10.3897/zookeys.1091.78986)
Supplement: XML Treatment for Ditrigona polyobotaria [file zookeys.1091.78986-treatment31.xml]

<!DOCTYPE tp:taxon-treatment
  PUBLIC "-//TaxonX//DTD Taxonomic Treatment Publishing DTD v0 20100105//EN" "tax-treatment-NSO.dtd">
<tp:taxon-treatment xmlns:tp="http://www.plazi.org/taxpub"><tp:treatment-meta><kwd-group><label>Taxon classification</label><kwd>
              <named-content content-type="kingdom">Animalia</named-content>
            </kwd><kwd>
              <named-content content-type="order">Lepidoptera</named-content>
            </kwd><kwd>
              <named-content content-type="family">Drepanidae</named-content>
            </kwd></kwd-group><mixed-citation publication-type="journal"><person-group><name><surname>Guo</surname><given-names>Xiao-Jiang</given-names></name><name><surname>Cheng</surname><given-names>Rui</given-names></name><name><surname>Jiang</surname><given-names>Shan</given-names></name><name><surname>Xue</surname><given-names>Da-Yong</given-names></name><name><surname>Han</surname><given-names>Hong-Xiang</given-names></name></person-group><article-title>﻿Four new species of <italic><tp:taxon-name><tp:taxon-name-part taxon-name-part-type="genus" reg="Ditrigona">Ditrigona</tp:taxon-name-part></tp:taxon-name></italic> Moore (<tp:taxon-name><tp:taxon-name-part taxon-name-part-type="order">Lepidoptera</tp:taxon-name-part></tp:taxon-name>, <tp:taxon-name><tp:taxon-name-part taxon-name-part-type="family">Drepanidae</tp:taxon-name-part></tp:taxon-name>) in China and an annotated catalogue</article-title><source>Zookeys</source><day>31</day><month>03</month><year>2022</year><volume>1091</volume><fpage>57</fpage><lpage>98</lpage><pub-id pub-id-type="doi">10.3897/zookeys.1091.78986</pub-id></mixed-citation></tp:treatment-meta><tp:nomenclature><label>﻿25.</label><tp:taxon-name>
            <object-id xmlns:xlink="http://www.w3.org/1999/xlink" content-type="arpha" xlink:type="simple">9791C487-5320-550B-9AD6-0A0D04C5C3FF</object-id>
            <tp:taxon-name-part taxon-name-part-type="genus" reg="Ditrigona">Ditrigona</tp:taxon-name-part>
            <tp:taxon-name-part taxon-name-part-type="species" reg="polyobotaria">polyobotaria</tp:taxon-name-part>
          </tp:taxon-name><tp:taxon-authority>(Oberthür, 1923)</tp:taxon-authority><xref ref-type="fig" rid="F1">Fig. 26</xref><tp:nomenclature-citation-list><tp:nomenclature-citation><tp:taxon-name>
                <tp:taxon-name-part taxon-name-part-type="genus" reg="Corycia">Corycia</tp:taxon-name-part>
                <tp:taxon-name-part taxon-name-part-type="species" reg="polyobotaria">polyobotaria</tp:taxon-name-part>
              </tp:taxon-name><comment>Oberthür, 1923: 237. Lectotype ♀, China: Sichuan, Siao-lou (<named-content xmlns:xlink="http://www.w3.org/1999/xlink" content-type="dwc:institutional_code" xlink:title="Zoologisches Forschungsmuseum Alexander Koenig" xlink:href="http://grbio.org/institution/zoologisches-forschungsmuseum-alexander-koenig" xlink:type="simple">ZFMK</named-content>).</comment></tp:nomenclature-citation><tp:nomenclature-citation><tp:taxon-name>
                <tp:taxon-name-part taxon-name-part-type="genus" reg="Ditrigona">Ditrigona</tp:taxon-name-part>
                <tp:taxon-name-part taxon-name-part-type="species" reg="polyobotaria">polyobotaria</tp:taxon-name-part>
              </tp:taxon-name><comment>: Wilkinson, 1968: 458.</comment></tp:nomenclature-citation></tp:nomenclature-citation-list></tp:nomenclature><tp:treatment-sec sec-type="material" id="SECID0E1GDI"><title>Material examined.</title><p><bold>China: Sichuan</bold> (<named-content xmlns:xlink="http://www.w3.org/1999/xlink" content-type="dwc:institutional_code" xlink:title="Zoologisches Forschungsmuseum Alexander Koenig" xlink:href="http://grbio.org/institution/zoologisches-forschungsmuseum-alexander-koenig" xlink:type="simple">ZFMK</named-content>): 1♀, holotype, Siao-Lou, 1900, Chasseurs indigènes, photograph examined.</p></tp:treatment-sec><tp:treatment-sec sec-type="distribution" id="SECID0EGHDI"><title>Distribution.</title><p>China (Sichuan).</p></tp:treatment-sec><tp:treatment-sec><!--Section generated to contain objects referenced in tp:taxon-treatment.--><fig id="F1" position="float" orientation="portrait"><object-id xmlns:xlink="http://www.w3.org/1999/xlink" content-type="doi" xlink:type="simple">10.3897/zookeys.1091.78986.figures1-27</object-id><object-id xmlns:xlink="http://www.w3.org/1999/xlink" content-type="arpha" xlink:type="simple">447B4B6F-444B-5297-A9D6-E527EA895D0B</object-id><label>Figures 1–27.</label><caption><p>Adults of <italic><tp:taxon-name><tp:taxon-name-part taxon-name-part-type="genus" reg="Ditrigona">Ditrigona</tp:taxon-name-part></tp:taxon-name></italic><bold>1</bold><italic><tp:taxon-name><tp:taxon-name-part taxon-name-part-type="genus" reg="Ditrigona">D.</tp:taxon-name-part><tp:taxon-name-part taxon-name-part-type="species" reg="derocina">derocina</tp:taxon-name-part></tp:taxon-name></italic>, male <bold>2</bold><italic><tp:taxon-name><tp:taxon-name-part taxon-name-part-type="genus" reg="Ditrigona">D.</tp:taxon-name-part><tp:taxon-name-part taxon-name-part-type="species" reg="diana">diana</tp:taxon-name-part></tp:taxon-name></italic>, male <bold>3</bold><italic><tp:taxon-name><tp:taxon-name-part taxon-name-part-type="genus" reg="Ditrigona">D.</tp:taxon-name-part><tp:taxon-name-part taxon-name-part-type="species" reg="crystalla">crystalla</tp:taxon-name-part></tp:taxon-name></italic>, holotype, male <bold>4</bold><italic><tp:taxon-name><tp:taxon-name-part taxon-name-part-type="genus" reg="Ditrigona">D.</tp:taxon-name-part><tp:taxon-name-part taxon-name-part-type="species" reg="spilota">spilota</tp:taxon-name-part></tp:taxon-name></italic>, male, <named-content xmlns:xlink="http://www.w3.org/1999/xlink" content-type="dwc:institutional_code" xlink:title="Zoologisches Forschungsmuseum Alexander Koenig" xlink:href="http://grbio.org/institution/zoologisches-forschungsmuseum-alexander-koenig" xlink:type="simple">ZFMK</named-content><bold>5</bold><italic><tp:taxon-name><tp:taxon-name-part taxon-name-part-type="genus" reg="Ditrigona">D.</tp:taxon-name-part><tp:taxon-name-part taxon-name-part-type="species" reg="furvicosta">furvicosta</tp:taxon-name-part></tp:taxon-name></italic>, male <bold>6</bold><italic><tp:taxon-name><tp:taxon-name-part taxon-name-part-type="genus" reg="Ditrigona">D.</tp:taxon-name-part><tp:taxon-name-part taxon-name-part-type="species" reg="jardanaria">jardanaria</tp:taxon-name-part></tp:taxon-name></italic>, male <bold>7</bold><italic><tp:taxon-name><tp:taxon-name-part taxon-name-part-type="genus" reg="Ditrigona">D.</tp:taxon-name-part><tp:taxon-name-part taxon-name-part-type="species" reg="media">media</tp:taxon-name-part></tp:taxon-name></italic>, paratype, male, <named-content xmlns:xlink="http://www.w3.org/1999/xlink" content-type="dwc:institutional_code" xlink:title="Zoologisches Forschungsmuseum Alexander Koenig" xlink:href="http://grbio.org/institution/zoologisches-forschungsmuseum-alexander-koenig" xlink:type="simple">ZFMK</named-content><bold>8</bold><italic><tp:taxon-name><tp:taxon-name-part taxon-name-part-type="genus" reg="Ditrigona">D.</tp:taxon-name-part><tp:taxon-name-part taxon-name-part-type="species" reg="sericea">sericea</tp:taxon-name-part></tp:taxon-name></italic>, male <bold>9</bold><italic><tp:taxon-name><tp:taxon-name-part taxon-name-part-type="genus" reg="Ditrigona">D.</tp:taxon-name-part><tp:taxon-name-part taxon-name-part-type="species" reg="sericea">sericea</tp:taxon-name-part></tp:taxon-name></italic>, male (<italic><tp:taxon-name><tp:taxon-name-part taxon-name-part-type="genus" reg="Auzatella">Auzatella</tp:taxon-name-part><tp:taxon-name-part taxon-name-part-type="species" reg="pentesticha">pentesticha</tp:taxon-name-part></tp:taxon-name></italic> Chu &amp; Wang, allotype) <bold>10</bold><italic><tp:taxon-name><tp:taxon-name-part taxon-name-part-type="genus" reg="Ditrigona">D.</tp:taxon-name-part><tp:taxon-name-part taxon-name-part-type="species" reg="pentesticha">pentesticha</tp:taxon-name-part></tp:taxon-name></italic>, holotype, female <bold>11</bold><italic><tp:taxon-name><tp:taxon-name-part taxon-name-part-type="genus" reg="Ditrigona">D.</tp:taxon-name-part><tp:taxon-name-part taxon-name-part-type="species" reg="quinaria">q.</tp:taxon-name-part><tp:taxon-name-part taxon-name-part-type="subspecies" reg="erminea">erminea</tp:taxon-name-part></tp:taxon-name></italic>, holotype, male, <named-content xmlns:xlink="http://www.w3.org/1999/xlink" content-type="dwc:institutional_code" xlink:title="Zoologisches Forschungsmuseum Alexander Koenig" xlink:href="http://grbio.org/institution/zoologisches-forschungsmuseum-alexander-koenig" xlink:type="simple">ZFMK</named-content><bold>12</bold><italic><tp:taxon-name><tp:taxon-name-part taxon-name-part-type="genus" reg="Ditrigona">D.</tp:taxon-name-part><tp:taxon-name-part taxon-name-part-type="species" reg="quinaria">q.</tp:taxon-name-part><tp:taxon-name-part taxon-name-part-type="subspecies" reg="spodia">spodia</tp:taxon-name-part></tp:taxon-name></italic>, holotype, male, <named-content xmlns:xlink="http://www.w3.org/1999/xlink" content-type="dwc:institutional_code" xlink:title="Zoologisches Forschungsmuseum Alexander Koenig" xlink:href="http://grbio.org/institution/zoologisches-forschungsmuseum-alexander-koenig" xlink:type="simple">ZFMK</named-content><bold>13</bold><italic><tp:taxon-name><tp:taxon-name-part taxon-name-part-type="genus" reg="Ditrigona">D.</tp:taxon-name-part><tp:taxon-name-part taxon-name-part-type="species" reg="quinaria">q.</tp:taxon-name-part><tp:taxon-name-part taxon-name-part-type="subspecies" reg="leucophaea">leucophaea</tp:taxon-name-part></tp:taxon-name></italic>, holotype, male, <named-content xmlns:xlink="http://www.w3.org/1999/xlink" content-type="dwc:institutional_code" xlink:title="Zoologisches Forschungsmuseum Alexander Koenig" xlink:href="http://grbio.org/institution/zoologisches-forschungsmuseum-alexander-koenig" xlink:type="simple">ZFMK</named-content><bold>14</bold><italic><tp:taxon-name><tp:taxon-name-part taxon-name-part-type="genus" reg="Ditrigona">D.</tp:taxon-name-part><tp:taxon-name-part taxon-name-part-type="species" reg="obliquilinea">obliquilinea</tp:taxon-name-part><tp:taxon-name-part taxon-name-part-type="subspecies" reg="thibetaria">thibetaria</tp:taxon-name-part></tp:taxon-name></italic>, male <bold>15</bold><italic><tp:taxon-name><tp:taxon-name-part taxon-name-part-type="genus" reg="Ditrigona">D.</tp:taxon-name-part><tp:taxon-name-part taxon-name-part-type="species" reg="triangularia">triangularia</tp:taxon-name-part></tp:taxon-name></italic>, lectotype, male <bold>16</bold><italic><tp:taxon-name><tp:taxon-name-part taxon-name-part-type="genus" reg="Ditrigona">D.</tp:taxon-name-part><tp:taxon-name-part taxon-name-part-type="species" reg="uniuncusa">uniuncusa</tp:taxon-name-part></tp:taxon-name></italic>, male <bold>17</bold><italic><tp:taxon-name><tp:taxon-name-part taxon-name-part-type="genus" reg="Ditrigona">D.</tp:taxon-name-part><tp:taxon-name-part taxon-name-part-type="species" reg="tenuiata">tenuiata</tp:taxon-name-part></tp:taxon-name></italic>, holotype, male <bold>18</bold><italic><tp:taxon-name><tp:taxon-name-part taxon-name-part-type="genus" reg="Ditrigona">D.</tp:taxon-name-part><tp:taxon-name-part taxon-name-part-type="species" reg="regularis">regularis</tp:taxon-name-part></tp:taxon-name></italic>, male <bold>19, 20</bold><italic><tp:taxon-name><tp:taxon-name-part taxon-name-part-type="genus" reg="Ditrigona">D.</tp:taxon-name-part><tp:taxon-name-part taxon-name-part-type="species" reg="sinespina">sinespina</tp:taxon-name-part></tp:taxon-name></italic> sp. nov., <bold>19</bold> holotype, male <bold>20</bold> paratype, female <bold>21, 22</bold><italic><tp:taxon-name><tp:taxon-name-part taxon-name-part-type="genus" reg="Ditrigona">D.</tp:taxon-name-part><tp:taxon-name-part taxon-name-part-type="species" reg="parva">parva</tp:taxon-name-part></tp:taxon-name></italic> sp. nov., <bold>21</bold> holotype, male <bold>22</bold> paratype, female <bold>23</bold><italic><tp:taxon-name><tp:taxon-name-part taxon-name-part-type="genus" reg="Ditrigona">D.</tp:taxon-name-part><tp:taxon-name-part taxon-name-part-type="species" reg="concava">concava</tp:taxon-name-part></tp:taxon-name></italic> sp. nov., holotype, male <bold>24</bold><italic><tp:taxon-name><tp:taxon-name-part taxon-name-part-type="genus" reg="Ditrigona">D.</tp:taxon-name-part><tp:taxon-name-part taxon-name-part-type="species" reg="titana">titana</tp:taxon-name-part></tp:taxon-name></italic>, holotype, male, <named-content xmlns:xlink="http://www.w3.org/1999/xlink" content-type="dwc:institutional_code" xlink:title="Zoologisches Forschungsmuseum Alexander Koenig" xlink:href="http://grbio.org/institution/zoologisches-forschungsmuseum-alexander-koenig" xlink:type="simple">ZFMK</named-content><bold>25</bold><italic><tp:taxon-name><tp:taxon-name-part taxon-name-part-type="genus" reg="Ditrigona">D.</tp:taxon-name-part><tp:taxon-name-part taxon-name-part-type="species" reg="pomenaria">pomenaria</tp:taxon-name-part></tp:taxon-name></italic> male <bold>26</bold><italic><tp:taxon-name><tp:taxon-name-part taxon-name-part-type="genus" reg="Ditrigona">D.</tp:taxon-name-part><tp:taxon-name-part taxon-name-part-type="species" reg="polyobotaria">polyobotaria</tp:taxon-name-part></tp:taxon-name></italic>, holotype, female, <named-content xmlns:xlink="http://www.w3.org/1999/xlink" content-type="dwc:institutional_code" xlink:title="Zoologisches Forschungsmuseum Alexander Koenig" xlink:href="http://grbio.org/institution/zoologisches-forschungsmuseum-alexander-koenig" xlink:type="simple">ZFMK</named-content><bold>27</bold><italic><tp:taxon-name><tp:taxon-name-part taxon-name-part-type="genus" reg="Ditrigona">D.</tp:taxon-name-part><tp:taxon-name-part taxon-name-part-type="species" reg="typhodes">typhodes</tp:taxon-name-part></tp:taxon-name></italic>, male. Scale bar: 1 cm.</p></caption><graphic xmlns:xlink="http://www.w3.org/1999/xlink" xlink:href="zookeys-1091-057-g001.jpg" position="float" orientation="portrait" xlink:type="simple" id="oo_666820.jpg"><uri content-type="original_file" xlink:type="simple">https://binary.pensoft.net/fig/666820</uri></graphic></fig></tp:treatment-sec></tp:taxon-treatment>
