# Supplementary material for: ﻿Four new species of Ditrigona Moore (Lepidoptera, Drepanidae) in China and an annotated catalogue
Source: Zookeys. 2022 Mar 31;1091:57–98. doi: 10.3897/zookeys.1091.78986 (PMC9005470; doi:10.3897/zookeys.1091.78986)
Supplement: XML Treatment for Ditrigona marmorea [file zookeys.1091.78986-treatment51.xml]

<!DOCTYPE tp:taxon-treatment
  PUBLIC "-//TaxonX//DTD Taxonomic Treatment Publishing DTD v0 20100105//EN" "tax-treatment-NSO.dtd">
<tp:taxon-treatment xmlns:tp="http://www.plazi.org/taxpub"><tp:treatment-meta><kwd-group><label>Taxon classification</label><kwd>
              <named-content content-type="kingdom">Animalia</named-content>
            </kwd><kwd>
              <named-content content-type="order">Lepidoptera</named-content>
            </kwd><kwd>
              <named-content content-type="family">Drepanidae</named-content>
            </kwd></kwd-group><mixed-citation publication-type="journal"><person-group><name><surname>Guo</surname><given-names>Xiao-Jiang</given-names></name><name><surname>Cheng</surname><given-names>Rui</given-names></name><name><surname>Jiang</surname><given-names>Shan</given-names></name><name><surname>Xue</surname><given-names>Da-Yong</given-names></name><name><surname>Han</surname><given-names>Hong-Xiang</given-names></name></person-group><article-title>﻿Four new species of <italic><tp:taxon-name><tp:taxon-name-part taxon-name-part-type="genus" reg="Ditrigona">Ditrigona</tp:taxon-name-part></tp:taxon-name></italic> Moore (<tp:taxon-name><tp:taxon-name-part taxon-name-part-type="order">Lepidoptera</tp:taxon-name-part></tp:taxon-name>, <tp:taxon-name><tp:taxon-name-part taxon-name-part-type="family">Drepanidae</tp:taxon-name-part></tp:taxon-name>) in China and an annotated catalogue</article-title><source>Zookeys</source><day>31</day><month>03</month><year>2022</year><volume>1091</volume><fpage>57</fpage><lpage>98</lpage><pub-id pub-id-type="doi">10.3897/zookeys.1091.78986</pub-id></mixed-citation></tp:treatment-meta><tp:nomenclature><label>﻿40.</label><tp:taxon-name>
            <object-id xmlns:xlink="http://www.w3.org/1999/xlink" content-type="arpha" xlink:type="simple">0BBA253E-2CE2-5372-A871-9A5D0D73F92E</object-id>
            <tp:taxon-name-part taxon-name-part-type="genus" reg="Ditrigona">Ditrigona</tp:taxon-name-part>
            <tp:taxon-name-part taxon-name-part-type="species" reg="marmorea">marmorea</tp:taxon-name-part>
          </tp:taxon-name><tp:taxon-authority>Wilkinson, 1968</tp:taxon-authority><xref ref-type="fig" rid="F2">Fig. 45</xref><tp:nomenclature-citation-list><tp:nomenclature-citation><tp:taxon-name>
                <tp:taxon-name-part taxon-name-part-type="genus" reg="Ditrigona">Ditrigona</tp:taxon-name-part>
                <tp:taxon-name-part taxon-name-part-type="species" reg="marmorea">marmorea</tp:taxon-name-part>
              </tp:taxon-name><comment>Wilkinson, 1968: 471. Holotype ♂, Assam: Mishmi Hills (<named-content xmlns:xlink="http://www.w3.org/1999/xlink" content-type="dwc:institutional_code" xlink:title="The Natural History Museum, London, UK" xlink:href="http://grbio.org/institution/natural-history-museum-london" xlink:type="simple">NHMUK</named-content>).</comment></tp:nomenclature-citation></tp:nomenclature-citation-list></tp:nomenclature><tp:treatment-sec sec-type="material" id="SECID0EO2CK"><title>Material examined.</title><p><bold>China: Yunnan</bold> (<named-content xmlns:xlink="http://www.w3.org/1999/xlink" content-type="dwc:institutional_code" xlink:title="Zoologisches Forschungsmuseum Alexander Koenig" xlink:href="http://grbio.org/institution/zoologisches-forschungsmuseum-alexander-koenig" xlink:type="simple">ZFMK</named-content>): 1♂, paratype, Li-kiang (China), Provinz Nord-Yuennan, 25.VI. 1935, H. Höne, moth photograph examined.</p></tp:treatment-sec><tp:treatment-sec sec-type="distribution" id="SECID0E12CK"><title>Distribution.</title><p>China (Yunnan), India.</p></tp:treatment-sec><tp:treatment-sec><!--Section generated to contain objects referenced in tp:taxon-treatment.--><fig id="F2" position="float" orientation="portrait"><object-id xmlns:xlink="http://www.w3.org/1999/xlink" content-type="doi" xlink:type="simple">10.3897/zookeys.1091.78986.figures28-47</object-id><object-id xmlns:xlink="http://www.w3.org/1999/xlink" content-type="arpha" xlink:type="simple">8AB75EDB-C5B8-577F-A896-D4438C28B933</object-id><label>Figures 28–47.</label><caption><p>Adults of <italic><tp:taxon-name><tp:taxon-name-part taxon-name-part-type="genus" reg="Ditrigona">Ditrigona</tp:taxon-name-part></tp:taxon-name></italic><bold>28</bold><italic><tp:taxon-name><tp:taxon-name-part taxon-name-part-type="genus" reg="Ditrigona">D.</tp:taxon-name-part><tp:taxon-name-part taxon-name-part-type="species" reg="lineata">lineata</tp:taxon-name-part><tp:taxon-name-part taxon-name-part-type="subspecies" reg="lineata">lineata</tp:taxon-name-part></tp:taxon-name></italic>, male <bold>29</bold><italic><tp:taxon-name><tp:taxon-name-part taxon-name-part-type="genus" reg="Ditrigona">D.</tp:taxon-name-part><tp:taxon-name-part taxon-name-part-type="species" reg="lineata">lineata</tp:taxon-name-part><tp:taxon-name-part taxon-name-part-type="subspecies" reg="tephroides">tephroides</tp:taxon-name-part></tp:taxon-name></italic>, holotype, male, <named-content xmlns:xlink="http://www.w3.org/1999/xlink" content-type="dwc:institutional_code" xlink:title="Zoologisches Forschungsmuseum Alexander Koenig" xlink:href="http://grbio.org/institution/zoologisches-forschungsmuseum-alexander-koenig" xlink:type="simple">ZFMK</named-content><bold>30</bold><italic><tp:taxon-name><tp:taxon-name-part taxon-name-part-type="genus" reg="Ditrigona">D.</tp:taxon-name-part><tp:taxon-name-part taxon-name-part-type="species" reg="legnichrysa">legnichrysa</tp:taxon-name-part></tp:taxon-name></italic>, paratype, male, <named-content xmlns:xlink="http://www.w3.org/1999/xlink" content-type="dwc:institutional_code" xlink:title="Zoologisches Forschungsmuseum Alexander Koenig" xlink:href="http://grbio.org/institution/zoologisches-forschungsmuseum-alexander-koenig" xlink:type="simple">ZFMK</named-content><bold>31</bold><italic><tp:taxon-name><tp:taxon-name-part taxon-name-part-type="genus" reg="Ditrigona">D.</tp:taxon-name-part><tp:taxon-name-part taxon-name-part-type="species" reg="policharia">policharia</tp:taxon-name-part></tp:taxon-name></italic>, lectotype, female, <named-content xmlns:xlink="http://www.w3.org/1999/xlink" content-type="dwc:institutional_code" xlink:title="Zoologisches Forschungsmuseum Alexander Koenig" xlink:href="http://grbio.org/institution/zoologisches-forschungsmuseum-alexander-koenig" xlink:type="simple">ZFMK</named-content><bold>32</bold><italic><tp:taxon-name><tp:taxon-name-part taxon-name-part-type="genus" reg="Ditrigona">D.</tp:taxon-name-part><tp:taxon-name-part taxon-name-part-type="species" reg="artema">artema</tp:taxon-name-part></tp:taxon-name></italic>, male <bold>33</bold><italic><tp:taxon-name><tp:taxon-name-part taxon-name-part-type="genus" reg="Ditrigona">D.</tp:taxon-name-part><tp:taxon-name-part taxon-name-part-type="species" reg="candida">candida</tp:taxon-name-part></tp:taxon-name></italic>, paratype, male, <named-content xmlns:xlink="http://www.w3.org/1999/xlink" content-type="dwc:institutional_code" xlink:title="Zoologisches Forschungsmuseum Alexander Koenig" xlink:href="http://grbio.org/institution/zoologisches-forschungsmuseum-alexander-koenig" xlink:type="simple">ZFMK</named-content><bold>34</bold><italic><tp:taxon-name><tp:taxon-name-part taxon-name-part-type="genus" reg="Ditrigona">D.</tp:taxon-name-part><tp:taxon-name-part taxon-name-part-type="species" reg="chionea">chionea</tp:taxon-name-part></tp:taxon-name></italic>, paratype, male, <named-content xmlns:xlink="http://www.w3.org/1999/xlink" content-type="dwc:institutional_code" xlink:title="Zoologisches Forschungsmuseum Alexander Koenig" xlink:href="http://grbio.org/institution/zoologisches-forschungsmuseum-alexander-koenig" xlink:type="simple">ZFMK</named-content><bold>35, 36</bold><italic><tp:taxon-name><tp:taxon-name-part taxon-name-part-type="genus" reg="Ditrigona">D.</tp:taxon-name-part><tp:taxon-name-part taxon-name-part-type="species" reg="fusca">fusca</tp:taxon-name-part></tp:taxon-name></italic> sp. nov., holotype, male <bold>35</bold> upperside <bold>36</bold> underside <bold>37–38</bold><italic><tp:taxon-name><tp:taxon-name-part taxon-name-part-type="genus" reg="Ditrigona">D.</tp:taxon-name-part><tp:taxon-name-part taxon-name-part-type="species" reg="conflexaria">conflexaria</tp:taxon-name-part><tp:taxon-name-part taxon-name-part-type="subspecies" reg="micronioides">micronioides</tp:taxon-name-part></tp:taxon-name></italic><bold>37</bold> male <bold>38</bold> female <bold>39</bold><italic><tp:taxon-name><tp:taxon-name-part taxon-name-part-type="genus" reg="Ditrigona">D.</tp:taxon-name-part><tp:taxon-name-part taxon-name-part-type="species" reg="conflexaria">conflexaria</tp:taxon-name-part><tp:taxon-name-part taxon-name-part-type="subspecies" reg="cerodeta">cerodeta</tp:taxon-name-part></tp:taxon-name></italic>, holotype, male, <named-content xmlns:xlink="http://www.w3.org/1999/xlink" content-type="dwc:institutional_code" xlink:title="Zoologisches Forschungsmuseum Alexander Koenig" xlink:href="http://grbio.org/institution/zoologisches-forschungsmuseum-alexander-koenig" xlink:type="simple">ZFMK</named-content><bold>40</bold><italic><tp:taxon-name><tp:taxon-name-part taxon-name-part-type="genus" reg="Ditrigona">D.</tp:taxon-name-part><tp:taxon-name-part taxon-name-part-type="species" reg="margarita">margarita</tp:taxon-name-part></tp:taxon-name></italic>, male <bold>41</bold><italic><tp:taxon-name><tp:taxon-name-part taxon-name-part-type="genus" reg="Ditrigona">D.</tp:taxon-name-part><tp:taxon-name-part taxon-name-part-type="species" reg="berres">berres</tp:taxon-name-part></tp:taxon-name></italic>, male <bold>42</bold><italic><tp:taxon-name><tp:taxon-name-part taxon-name-part-type="genus" reg="Ditrigona">D.</tp:taxon-name-part><tp:taxon-name-part taxon-name-part-type="species" reg="chama">chama</tp:taxon-name-part></tp:taxon-name></italic>, male <bold>43</bold><italic><tp:taxon-name><tp:taxon-name-part taxon-name-part-type="genus" reg="Ditrigona">D.</tp:taxon-name-part><tp:taxon-name-part taxon-name-part-type="species" reg="platytes">platytes</tp:taxon-name-part></tp:taxon-name></italic>, male <bold>44</bold><italic><tp:taxon-name><tp:taxon-name-part taxon-name-part-type="genus" reg="Ditrigona">D.</tp:taxon-name-part><tp:taxon-name-part taxon-name-part-type="species" reg="clavata">clavata</tp:taxon-name-part></tp:taxon-name></italic>, male <bold>45</bold><italic><tp:taxon-name><tp:taxon-name-part taxon-name-part-type="genus" reg="Ditrigona">D.</tp:taxon-name-part><tp:taxon-name-part taxon-name-part-type="species" reg="marmorea">marmorea</tp:taxon-name-part></tp:taxon-name></italic>, paratype, female <named-content xmlns:xlink="http://www.w3.org/1999/xlink" content-type="dwc:institutional_code" xlink:title="Zoologisches Forschungsmuseum Alexander Koenig" xlink:href="http://grbio.org/institution/zoologisches-forschungsmuseum-alexander-koenig" xlink:type="simple">ZFMK</named-content><bold>46</bold><italic><tp:taxon-name><tp:taxon-name-part taxon-name-part-type="genus" reg="Ditrigona">D.</tp:taxon-name-part><tp:taxon-name-part taxon-name-part-type="species" reg="aphya">aphya</tp:taxon-name-part></tp:taxon-name></italic>, male <bold>47</bold><italic><tp:taxon-name><tp:taxon-name-part taxon-name-part-type="genus" reg="Ditrigona">D.</tp:taxon-name-part><tp:taxon-name-part taxon-name-part-type="species" reg="cirruncata">cirruncata</tp:taxon-name-part></tp:taxon-name></italic>, male. Scale bar: 1 cm.</p></caption><graphic xmlns:xlink="http://www.w3.org/1999/xlink" xlink:href="zookeys-1091-057-g002.jpg" position="float" orientation="portrait" xlink:type="simple" id="oo_666821.jpg"><uri content-type="original_file" xlink:type="simple">https://binary.pensoft.net/fig/666821</uri></graphic></fig></tp:treatment-sec></tp:taxon-treatment>
