# Supplementary material for: ﻿Four new species of Ditrigona Moore (Lepidoptera, Drepanidae) in China and an annotated catalogue
Source: Zookeys. 2022 Mar 31;1091:57–98. doi: 10.3897/zookeys.1091.78986 (PMC9005470; doi:10.3897/zookeys.1091.78986)
Supplement: XML Treatment for Ditrigona quinquelineata [file zookeys.1091.78986-treatment52.xml]

<!DOCTYPE tp:taxon-treatment
  PUBLIC "-//TaxonX//DTD Taxonomic Treatment Publishing DTD v0 20100105//EN" "tax-treatment-NSO.dtd">
<tp:taxon-treatment xmlns:tp="http://www.plazi.org/taxpub"><tp:treatment-meta><kwd-group><label>Taxon classification</label><kwd>
              <named-content content-type="kingdom">Animalia</named-content>
            </kwd><kwd>
              <named-content content-type="order">Lepidoptera</named-content>
            </kwd><kwd>
              <named-content content-type="family">Drepanidae</named-content>
            </kwd></kwd-group><mixed-citation publication-type="journal"><person-group><name><surname>Guo</surname><given-names>Xiao-Jiang</given-names></name><name><surname>Cheng</surname><given-names>Rui</given-names></name><name><surname>Jiang</surname><given-names>Shan</given-names></name><name><surname>Xue</surname><given-names>Da-Yong</given-names></name><name><surname>Han</surname><given-names>Hong-Xiang</given-names></name></person-group><article-title>﻿Four new species of <italic><tp:taxon-name><tp:taxon-name-part taxon-name-part-type="genus" reg="Ditrigona">Ditrigona</tp:taxon-name-part></tp:taxon-name></italic> Moore (<tp:taxon-name><tp:taxon-name-part taxon-name-part-type="order">Lepidoptera</tp:taxon-name-part></tp:taxon-name>, <tp:taxon-name><tp:taxon-name-part taxon-name-part-type="family">Drepanidae</tp:taxon-name-part></tp:taxon-name>) in China and an annotated catalogue</article-title><source>Zookeys</source><day>31</day><month>03</month><year>2022</year><volume>1091</volume><fpage>57</fpage><lpage>98</lpage><pub-id pub-id-type="doi">10.3897/zookeys.1091.78986</pub-id></mixed-citation></tp:treatment-meta><tp:nomenclature><label>﻿41.</label><tp:taxon-name>
            <object-id xmlns:xlink="http://www.w3.org/1999/xlink" content-type="arpha" xlink:type="simple">6F267BB9-AB6A-5B59-9BDC-B5B99B3563B7</object-id>
            <tp:taxon-name-part taxon-name-part-type="genus" reg="Ditrigona">Ditrigona</tp:taxon-name-part>
            <tp:taxon-name-part taxon-name-part-type="species" reg="quinquelineata">quinquelineata</tp:taxon-name-part>
          </tp:taxon-name><tp:taxon-authority>(Leech, 1898)</tp:taxon-authority><tp:nomenclature-citation-list><tp:nomenclature-citation><tp:taxon-name>
                <tp:taxon-name-part taxon-name-part-type="genus" reg="Leucodrepana">Leucodrepana</tp:taxon-name-part>
                <tp:taxon-name-part taxon-name-part-type="species" reg="quinquelineata">quinquelineata</tp:taxon-name-part>
              </tp:taxon-name><comment>Leech, 1898: 364. Holotype ♂, Japan (<named-content xmlns:xlink="http://www.w3.org/1999/xlink" content-type="dwc:institutional_code" xlink:title="The Natural History Museum, London, UK" xlink:href="http://grbio.org/institution/natural-history-museum-london" xlink:type="simple">NHMUK</named-content>).</comment></tp:nomenclature-citation><tp:nomenclature-citation><tp:taxon-name>
                <tp:taxon-name-part taxon-name-part-type="genus" reg="Auzatella">Auzatella</tp:taxon-name-part>
                <tp:taxon-name-part taxon-name-part-type="species" reg="quinquelineata">quinquelineata</tp:taxon-name-part>
              </tp:taxon-name><comment>: Inoue, 1962: 13.</comment></tp:nomenclature-citation><tp:nomenclature-citation><tp:taxon-name>
                <tp:taxon-name-part taxon-name-part-type="genus" reg="Ditrigona">Ditrigona</tp:taxon-name-part>
                <tp:taxon-name-part taxon-name-part-type="species" reg="quinquelineata">quinquelineata</tp:taxon-name-part>
              </tp:taxon-name><comment>: Wilkinson, 1968: 480.</comment></tp:nomenclature-citation></tp:nomenclature-citation-list></tp:nomenclature><tp:treatment-sec sec-type="material" id="SECID0EN5CK"><title>Material examined.</title><p>No.</p></tp:treatment-sec><tp:treatment-sec sec-type="distribution" id="SECID0ES5CK"><title>Distribution.</title><p>China (Sichuan), Japan.</p></tp:treatment-sec></tp:taxon-treatment>
